# Supplementary material for: Mantle Branch-Specific RNA Sequences of Moon Scallop Amusium pleuronectes to Identify Shell Color-Associated Genes
Source: PLoS One. 2015 Oct 23;10(10):e0141390. doi: 10.1371/journal.pone.0141390 (PMC4619886; doi:10.1371/journal.pone.0141390)
Supplement: S3 Table — (XLSX) [file pone.0141390.s007.xlsx]

## Sheet: Sheet1
Table S1. different expressed genes of Shell Color-associated Genes identifed from the WS and RS in A. pleuronectes (Linnaeus)
UnigeneID	WS_RPKM	RS_RPKM	log2(RS/WS)	Nr-ID	Nr-annotation	Nr-Score	Nr-Evalue	Discription
Unigene46947_All	0.001	42.6462	15.3801	gi|211909238|gb|ACJ12892.1|	vitellogenin 2 [Tigriopus japonicus]	505	1e-141	Vg families
Unigene50386_All	34.4026	30.9027	-0.154785	gi|82878755|gb|AAW78557.2|	vitellogenin [Dermacentor variabilis]	59.7	1e-06	Vg families
Unigene112846_All	0.1371	24.4529	7.47863	gi|211909238|gb|ACJ12892.1|	vitellogenin 2 [Tigriopus japonicus]	203	3e-51	Vg families
Unigene112803_All	0.001	22.722	14.4718	gi|211909238|gb|ACJ12892.1|	vitellogenin 2 [Tigriopus japonicus]	241	2e-62	Vg families
Unigene134233_All	0.001	19.2893	14.2355	gi|211909238|gb|ACJ12892.1|	vitellogenin 2 [Tigriopus japonicus]	198	3e-49	Vg families
Unigene115214_All	0.001	12.8	13.6439	gi|211909238|gb|ACJ12892.1|	vitellogenin 2 [Tigriopus japonicus]	210	3e-53	Vg families
Unigene136224_All	0.0156	12.431	9.63818	gi|167676448|gb|ABZ91537.1|	vitellogenin [Tigriopus japonicus]	1128	0	Vg families
Unigene136225_All	0.001	11.3149	13.4659	gi|167676448|gb|ABZ91537.1|	vitellogenin [Tigriopus japonicus]	125	2e-27	Vg families
Unigene134232_All	0.001	7.1627	12.8063	gi|211909238|gb|ACJ12892.1|	vitellogenin 2 [Tigriopus japonicus]	55.8	6e-07	Vg families
Unigene134231_All	0.001	6.6946	12.7088	gi|211909238|gb|ACJ12892.1|	vitellogenin 2 [Tigriopus japonicus]	194	3e-48	Vg families
Unigene80863_All	8.2267	6.0634	-0.440187	gi|50582493|dbj|BAD32701.1|	vitellogenin [Gallus gallus]	55.1	4e-06	Vg families
Unigene11593_All	3.7601	5.4076	0.524217	gi|383385902|gb|AFH08753.1|	vitellogenin B [Xiphophorus hellerii]	64.3	2e-09	Vg families
Unigene129903_All	0.001	5.1387	12.3272	gi|211909238|gb|ACJ12892.1|	vitellogenin 2 [Tigriopus japonicus]	166	3e-40	Vg families
Unigene120984_All	0.001	4.4744	12.1275	gi|211909238|gb|ACJ12892.1|	vitellogenin 2 [Tigriopus japonicus]	142	1e-32	Vg families
Unigene12284_All	6.3087	4.3344	-0.54151	gi|170039223|ref|XP_001847442.1|	vitellogenin [Culex quinquefasciatus] >gi|167862812|gb|EDS26195.1| vitellogenin [Culex quinquefasciatus]	202	1e-50	Vg families
Unigene114718_All	0.001	4.061	11.9876	gi|211909238|gb|ACJ12892.1|	vitellogenin 2 [Tigriopus japonicus]	70.1	3e-11	Vg families
Unigene131029_All	1.1587	3.7409	1.69088	gi|261336098|dbj|BAI44733.1|	vitellogenin-2 variant_2 [Dromaius novaehollandiae]	52.8	5e-06	Vg families
Unigene129905_All	0.001	3.0019	11.5517	gi|211909238|gb|ACJ12892.1|	vitellogenin 2 [Tigriopus japonicus]	133	2e-30	Vg families
Unigene142111_All	0.001	2.511	11.294	gi|155966368|gb|ABU41136.1|	vitellogenin-like protein [Lepeophtheirus salmonis]	163	3e-39	Vg families
Unigene142746_All	0.001	1.8516	10.8546	gi|155966368|gb|ABU41136.1|	vitellogenin-like protein [Lepeophtheirus salmonis]	108	1e-22	Vg families
Unigene122371_All	0.001	1.2985	10.3426	gi|155966368|gb|ABU41136.1|	vitellogenin-like protein [Lepeophtheirus salmonis]	169	5e-41	Vg families
Unigene127846_All	0.001	1.2274	10.2614	gi|155966368|gb|ABU41136.1|	vitellogenin-like protein [Lepeophtheirus salmonis]	90.5	2e-17	Vg families
Unigene54448_All	4.3927	1.1932	-1.88027	gi|365189209|dbj|BAL42280.1|	Vitellogenin-B [Haemaphysalis longicornis]	301	9e-80	Vg families
Unigene147095_All	0.001	1.0868	10.0859	gi|155966368|gb|ABU41136.1|	vitellogenin-like protein [Lepeophtheirus salmonis]	96.3	4e-19	Vg families
Unigene129904_All	0.001	1.0415	10.0244	gi|211909238|gb|ACJ12892.1|	vitellogenin 2 [Tigriopus japonicus]	86.3	4e-16	Vg families
Unigene24421_All	0.6288	0.8858	0.49438	gi|261336096|dbj|BAI44732.1|	vitellogenin-2 variant_1 [Dromaius novaehollandiae]	55.1	1e-06	Vg families
Unigene149040_All	0.001	0.8402	9.71459	gi|291062113|gb|ADD73552.1|	vitellogenin 2 [Paracyclopina nana]	52.8	5e-06	Vg families
Unigene140343_All	0.001	0.6948	9.44045	gi|211909238|gb|ACJ12892.1|	vitellogenin 2 [Tigriopus japonicus]	621	1e-175	Vg families
Unigene129683_All	0.0961	0.6344	2.72278	gi|261336098|dbj|BAI44733.1|	vitellogenin-2 variant_2 [Dromaius novaehollandiae]	69.3	2e-10	Vg families
Unigene113031_All	0.001	0.4807	8.90899	gi|211909238|gb|ACJ12892.1|	vitellogenin 2 [Tigriopus japonicus]	62.4	7e-09	Vg families
Unigene140344_All	0.001	0.1959	7.61397	gi|211909238|gb|ACJ12892.1|	vitellogenin 2 [Tigriopus japonicus]	387	1e-105	Vg families
Unigene140345_All	0.001	0.0377	5.23649	gi|211909238|gb|ACJ12892.1|	vitellogenin 2 [Tigriopus japonicus]	111	6e-23	Vg families
Unigene87235_All	0.2074	0.001	-7.69627	gi|82878755|gb|AAW78557.2|	vitellogenin [Dermacentor variabilis]	63.5	3e-09	Vg families
Unigene71036_All	3.4382	3.7063	-0.108326	gi|153266841|ref|NP_000033.2|	beta-2-glycoprotein 1 precursor [Homo sapiens] >gi|543826|sp|P02749.3|APOH_HUMAN RecName: Full=Beta-2-glycoprotein 1; AltName: Full=APC inhibitor; AltName: Full=Activated protein C-binding protein; AltName: Full=Anticardiolipin cofactor; AltName: Full=Apolipoprotein H; Short=Apo-H; AltName: Full=Beta-2-glycoprotein I; Short=B2GPI; Short=Beta(2)GPI; Flags: Precursor >gi|28814|emb|CAA40977.1| Apoli…	748	0	Other pigment transportor
Unigene33860_All	6.7466	10.8594	-0.686712	gi|1046359|gb|AAC48522.1|	apolipoprotein(a), partial [Erinaceus europaeus] >gi|1585301|prf||2124390A apolipoprotein(a)	99	7e-19	Other pigment transportor
Unigene33861_All	0.4916	0.404	0.28313	gi|1046359|gb|AAC48522.1|	apolipoprotein(a), partial [Erinaceus europaeus] >gi|1585301|prf||2124390A apolipoprotein(a)	99	4e-19	Other pigment transportor
Unigene23891_All	2.6496	3.0472	-0.20171	gi|154152081|ref|NP_001093803.1|	apolipoprotein L, 3-like [Bos taurus] >gi|151555752|gb|AAI49202.1| LOC510193 protein [Bos taurus]	63.2	1e-08	Other pigment transportor
Unigene49796_All	2.5523	2.693	-0.0774163	gi|154152081|ref|NP_001093803.1|	apolipoprotein L, 3-like [Bos taurus] >gi|151555752|gb|AAI49202.1| LOC510193 protein [Bos taurus]	69.3	1e-09	Other pigment transportor
Unigene45259_All	4.7315	4.6868	0.0136944	gi|4557325|ref|NP_000032.1|	apolipoprotein E precursor [Homo sapiens] >gi|114039|sp|P02649.1|APOE_HUMAN RecName: Full=Apolipoprotein E; Short=Apo-E; Flags: Precursor >gi|178851|gb|AAB59546.1| preapolipoprotein E [Homo sapiens] >gi|4105704|gb|AAD02505.1| apolipoprotein E [Homo sapiens] >gi|11034801|gb|AAG27089.1| apolipoprotein-E [Homo sapiens] >gi|13097699|gb|AAH03557.1| Apolipoprotein E [Homo sapiens] >gi|225131031|gb|ACN8…	376	1e-103	Other pigment transportor
Unigene27743_All	4.0842	4.1741	-0.0314116	gi|167887493|gb|ACA05941.1|	apolipoprotein C-III precursor variant 1 [Homo sapiens]	204	2e-51	Other pigment transportor
Unigene60700_All	4.7902	5.0447	-0.0746826	gi|4502157|ref|NP_001636.1|	apolipoprotein C-I precursor [Homo sapiens] >gi|114016|sp|P02654.1|APOC1_HUMAN RecName: Full=Apolipoprotein C-I; Short=Apo-CIB; Short=ApoC-IB; AltName: Full=Apolipoprotein C1; Contains: RecName: Full=Truncated apolipoprotein C-I; Short=Apo-CIB'; Short=ApoC-IB'; Flags: Precursor >gi|178831|gb|AAA88018.1| apolipoprotein C-I [Homo sapiens] >gi|757914|emb|CAA25235.1| apolipoprotein CI [Homo sapiens] …	157	2e-37	Other pigment transportor
Unigene76379_All	9.8317	9.5945	0.0352333	gi|4502149|ref|NP_001634.1|	apolipoprotein A-II preproprotein [Homo sapiens] >gi|114000|sp|P02652.1|APOA2_HUMAN RecName: Full=Apolipoprotein A-II; Short=Apo-AII; Short=ApoA-II; AltName: Full=Apolipoprotein A2; Contains: RecName: Full=Truncated apolipoprotein A-II; AltName: Full=Apolipoprotein A-II(1-76); Flags: Precursor >gi|385178606|sp|P0DJG2.1|APOA2_GORGO RecName: Full=Apolipoprotein A-II; Short=Apo-AII; Short=ApoA-II; A…	195	6e-49	Other pigment transportor
Unigene53246_All	5.1533	5.5815	-0.115156	gi|4557321|ref|NP_000030.1|	apolipoprotein A-I preproprotein [Homo sapiens] >gi|113992|sp|P02647.1|APOA1_HUMAN RecName: Full=Apolipoprotein A-I; Short=Apo-AI; Short=ApoA-I; AltName: Full=Apolipoprotein A1; Contains: RecName: Full=Truncated apolipoprotein A-I; AltName: Full=Apolipoprotein A-I(1-242); Flags: Precursor >gi|380876859|sp|G3QY98.1|APOA1_GORGO RecName: Full=Apolipoprotein A-I; Short=Apo-AI; Short=ApoA-I; AltName: …	520	1e-146	Other pigment transportor
Unigene1762_All	10.1254	7.0444	0.52343	gi|134025026|gb|AAI35021.1|	Microsomal triglyceride transfer protein [Danio rerio]	411	1e-112	Other pigment transportor
Unigene17229_All	86.2989	74.2263	0.217412	gi|307197387|gb|EFN78662.1|	Apolipophorins [Harpegnathos saltator]	332	3e-88	Other pigment transportor
Unigene68597_All	11.4258	13.7674	-0.268961	gi|324499587|gb|ADY39826.1|	Apolipophorin [Ascaris suum]	119	1e-24	Other pigment transportor
Unigene8371_All	0.6489	0.7618	-0.231416	gi|324499587|gb|ADY39826.1|	Apolipophorin [Ascaris suum]	54.3	2e-06	Other pigment transportor
Unigene133_All	12.2787	11.4109	-0.105745	gi|389889249|gb|AFL03408.1|	tumor necrosis factor receptor-associated factor 3 [Pinctada fucata]	294	1e-126	Calcifying related growth factors
Unigene631_All	9.0306	7.6448	-0.240343	gi|389889249|gb|AFL03408.1|	tumor necrosis factor receptor-associated factor 3 [Pinctada fucata]	332	8e-89	Calcifying related growth factors
Unigene48561_All	7.7292	5.9136	-0.386282	gi|389889249|gb|AFL03408.1|	tumor necrosis factor receptor-associated factor 3 [Pinctada fucata]	398	1e-108	Calcifying related growth factors
Unigene630_All	3.3829	3.4961	0.0474859	gi|389889249|gb|AFL03408.1|	tumor necrosis factor receptor-associated factor 3 [Pinctada fucata]	332	7e-89	Calcifying related growth factors
Unigene131_All	3.5425	3.1536	-0.167768	gi|389889249|gb|AFL03408.1|	tumor necrosis factor receptor-associated factor 3 [Pinctada fucata]	294	2e-98	Calcifying related growth factors
Unigene18436_All	2.4994	1.7243	-0.535571	gi|389889249|gb|AFL03408.1|	tumor necrosis factor receptor-associated factor 3 [Pinctada fucata]	171	9e-41	Calcifying related growth factors
Unigene77885_All	1.6307	1.3053	-0.32111	gi|389889249|gb|AFL03408.1|	tumor necrosis factor receptor-associated factor 3 [Pinctada fucata]	230	5e-59	Calcifying related growth factors
Unigene42881_All	1.0719	1.2961	0.274007	gi|389889249|gb|AFL03408.1|	tumor necrosis factor receptor-associated factor 3 [Pinctada fucata]	398	1e-108	Calcifying related growth factors
Unigene58335_All	1.5598	0.9156	-0.768572	gi|389889249|gb|AFL03408.1|	tumor necrosis factor receptor-associated factor 3 [Pinctada fucata]	130	2e-29	Calcifying related growth factors
Unigene138802_All	0.8324	0.8513	0.0323907	gi|389889249|gb|AFL03408.1|	tumor necrosis factor receptor-associated factor 3 [Pinctada fucata]	398	1e-108	Calcifying related growth factors
Unigene7387_All	1.3484	0.8481	-0.668942	gi|389889249|gb|AFL03408.1|	tumor necrosis factor receptor-associated factor 3 [Pinctada fucata]	57.4	2e-07	Calcifying related growth factors
Unigene92861_All	1.6681	0.7908	-1.07682	gi|389889249|gb|AFL03408.1|	tumor necrosis factor receptor-associated factor 3 [Pinctada fucata]	90.5	2e-17	Calcifying related growth factors
Unigene129_All	0.001	0.5771	9.17268	gi|389889249|gb|AFL03408.1|	tumor necrosis factor receptor-associated factor 3 [Pinctada fucata]	81.6	1e-14	Calcifying related growth factors
Unigene1952_All	0.1815	0.4795	1.40156	gi|389889249|gb|AFL03408.1|	tumor necrosis factor receptor-associated factor 3 [Pinctada fucata]	92.8	4e-18	Calcifying related growth factors
Unigene77970_All	0.7679	0.3944	-0.961259	gi|389889249|gb|AFL03408.1|	tumor necrosis factor receptor-associated factor 3 [Pinctada fucata]	158	6e-37	Calcifying related growth factors
Unigene65649_All	0.4249	0.3326	-0.353335	gi|389889249|gb|AFL03408.1|	tumor necrosis factor receptor-associated factor 3 [Pinctada fucata]	330	1e-146	Calcifying related growth factors
Unigene132_All	0.2252	0.1762	-0.353993	gi|389889249|gb|AFL03408.1|	tumor necrosis factor receptor-associated factor 3 [Pinctada fucata]	294	5e-85	Calcifying related growth factors
Unigene65641_All	0.5767	0.1604	-1.84615	gi|389889249|gb|AFL03408.1|	tumor necrosis factor receptor-associated factor 3 [Pinctada fucata]	116	2e-24	Calcifying related growth factors
Unigene97873_All	0.6984	0.123	-2.5054	gi|389889249|gb|AFL03408.1|	tumor necrosis factor receptor-associated factor 3 [Pinctada fucata]	71.6	1e-11	Calcifying related growth factors
Unigene124931_All	0.001	0.1073	6.74551	gi|389889249|gb|AFL03408.1|	tumor necrosis factor receptor-associated factor 3 [Pinctada fucata]	174	3e-42	Calcifying related growth factors
Unigene126248_All	0.0553	0.0973	0.81516	gi|389889249|gb|AFL03408.1|	tumor necrosis factor receptor-associated factor 3 [Pinctada fucata]	230	4e-59	Calcifying related growth factors
Unigene128_All	0.001	0.001	0	gi|389889249|gb|AFL03408.1|	tumor necrosis factor receptor-associated factor 3 [Pinctada fucata]	294	5e-85	Calcifying related growth factors
Unigene138319_All	0.001	0.001	0	gi|389889249|gb|AFL03408.1|	tumor necrosis factor receptor-associated factor 3 [Pinctada fucata]	120	7e-26	Calcifying related growth factors
Unigene139889_All	0.001	0.001	0	gi|389889249|gb|AFL03408.1|	tumor necrosis factor receptor-associated factor 3 [Pinctada fucata]	230	1e-58	Calcifying related growth factors
Unigene139890_All	0.001	0.001	0	gi|389889249|gb|AFL03408.1|	tumor necrosis factor receptor-associated factor 3 [Pinctada fucata]	164	2e-50	Calcifying related growth factors
Unigene139891_All	0.001	0.001	0	gi|389889249|gb|AFL03408.1|	tumor necrosis factor receptor-associated factor 3 [Pinctada fucata]	90.5	6e-17	Calcifying related growth factors
Unigene29191_All	0.001	0.001	0	gi|389889249|gb|AFL03408.1|	tumor necrosis factor receptor-associated factor 3 [Pinctada fucata]	182	2e-44	Calcifying related growth factors
Unigene50177_All	0.001	0.001	0	gi|389889249|gb|AFL03408.1|	tumor necrosis factor receptor-associated factor 3 [Pinctada fucata]	80.5	2e-14	Calcifying related growth factors
Unigene65605_All	0.001	0.001	0	gi|389889249|gb|AFL03408.1|	tumor necrosis factor receptor-associated factor 3 [Pinctada fucata]	239	1e-101	Calcifying related growth factors
Unigene65606_All	0.001	0.001	0	gi|389889249|gb|AFL03408.1|	tumor necrosis factor receptor-associated factor 3 [Pinctada fucata]	239	1e-75	Calcifying related growth factors
Unigene65607_All	0.001	0.001	0	gi|389889249|gb|AFL03408.1|	tumor necrosis factor receptor-associated factor 3 [Pinctada fucata]	157	1e-47	Calcifying related growth factors
Unigene65608_All	0.001	0.001	0	gi|389889249|gb|AFL03408.1|	tumor necrosis factor receptor-associated factor 3 [Pinctada fucata]	389	1e-106	Calcifying related growth factors
Unigene65610_All	0.001	0.001	0	gi|389889249|gb|AFL03408.1|	tumor necrosis factor receptor-associated factor 3 [Pinctada fucata]	303	4e-80	Calcifying related growth factors
Unigene65612_All	0.001	0.001	0	gi|389889249|gb|AFL03408.1|	tumor necrosis factor receptor-associated factor 3 [Pinctada fucata]	157	3e-47	Calcifying related growth factors
Unigene65614_All	0.001	0.001	0	gi|389889249|gb|AFL03408.1|	tumor necrosis factor receptor-associated factor 3 [Pinctada fucata]	71.2	2e-21	Calcifying related growth factors
Unigene65615_All	0.001	0.001	0	gi|389889249|gb|AFL03408.1|	tumor necrosis factor receptor-associated factor 3 [Pinctada fucata]	239	1e-101	Calcifying related growth factors
Unigene65616_All	0.001	0.001	0	gi|389889249|gb|AFL03408.1|	tumor necrosis factor receptor-associated factor 3 [Pinctada fucata]	239	1e-75	Calcifying related growth factors
Unigene65617_All	0.001	0.001	0	gi|389889249|gb|AFL03408.1|	tumor necrosis factor receptor-associated factor 3 [Pinctada fucata]	207	1e-51	Calcifying related growth factors
Unigene65618_All	0.001	0.001	0	gi|389889249|gb|AFL03408.1|	tumor necrosis factor receptor-associated factor 3 [Pinctada fucata]	121	2e-25	Calcifying related growth factors
Unigene65619_All	0.001	0.001	0	gi|389889249|gb|AFL03408.1|	tumor necrosis factor receptor-associated factor 3 [Pinctada fucata]	157	1e-47	Calcifying related growth factors
Unigene65621_All	0.001	0.001	0	gi|389889249|gb|AFL03408.1|	tumor necrosis factor receptor-associated factor 3 [Pinctada fucata]	389	1e-106	Calcifying related growth factors
Unigene65623_All	0.001	0.001	0	gi|389889249|gb|AFL03408.1|	tumor necrosis factor receptor-associated factor 3 [Pinctada fucata]	239	1e-117	Calcifying related growth factors
Unigene65624_All	0.001	0.001	0	gi|389889249|gb|AFL03408.1|	tumor necrosis factor receptor-associated factor 3 [Pinctada fucata]	157	3e-47	Calcifying related growth factors
Unigene65626_All	0.001	0.001	0	gi|389889249|gb|AFL03408.1|	tumor necrosis factor receptor-associated factor 3 [Pinctada fucata]	71.2	2e-21	Calcifying related growth factors
Unigene65627_All	0.001	0.001	0	gi|389889249|gb|AFL03408.1|	tumor necrosis factor receptor-associated factor 3 [Pinctada fucata]	159	2e-63	Calcifying related growth factors
Unigene65628_All	0.001	0.001	0	gi|389889249|gb|AFL03408.1|	tumor necrosis factor receptor-associated factor 3 [Pinctada fucata]	207	1e-51	Calcifying related growth factors
Unigene65629_All	0.001	0.001	0	gi|389889249|gb|AFL03408.1|	tumor necrosis factor receptor-associated factor 3 [Pinctada fucata]	121	1e-25	Calcifying related growth factors
Unigene65630_All	0.001	0.001	0	gi|389889249|gb|AFL03408.1|	tumor necrosis factor receptor-associated factor 3 [Pinctada fucata]	139	4e-31	Calcifying related growth factors
Unigene65631_All	0.001	0.001	0	gi|389889249|gb|AFL03408.1|	tumor necrosis factor receptor-associated factor 3 [Pinctada fucata]	159	6e-63	Calcifying related growth factors
Unigene65632_All	0.001	0.001	0	gi|389889249|gb|AFL03408.1|	tumor necrosis factor receptor-associated factor 3 [Pinctada fucata]	241	1e-127	Calcifying related growth factors
Unigene65633_All	0.001	0.001	0	gi|389889249|gb|AFL03408.1|	tumor necrosis factor receptor-associated factor 3 [Pinctada fucata]	236	5e-71	Calcifying related growth factors
Unigene65634_All	0.001	0.001	0	gi|389889249|gb|AFL03408.1|	tumor necrosis factor receptor-associated factor 3 [Pinctada fucata]	157	2e-47	Calcifying related growth factors
Unigene65635_All	0.001	0.001	0	gi|389889249|gb|AFL03408.1|	tumor necrosis factor receptor-associated factor 3 [Pinctada fucata]	71.2	1e-21	Calcifying related growth factors
Unigene65636_All	0.001	0.001	0	gi|389889249|gb|AFL03408.1|	tumor necrosis factor receptor-associated factor 3 [Pinctada fucata]	241	1e-72	Calcifying related growth factors
Unigene65637_All	0.001	0.001	0	gi|389889249|gb|AFL03408.1|	tumor necrosis factor receptor-associated factor 3 [Pinctada fucata]	139	3e-31	Calcifying related growth factors
Unigene65638_All	0.001	0.001	0	gi|389889249|gb|AFL03408.1|	tumor necrosis factor receptor-associated factor 3 [Pinctada fucata]	291	4e-77	Calcifying related growth factors
Unigene65639_All	0.001	0.001	0	gi|389889249|gb|AFL03408.1|	tumor necrosis factor receptor-associated factor 3 [Pinctada fucata]	164	9e-69	Calcifying related growth factors
Unigene65640_All	0.0276	0.001	-4.7866	gi|389889249|gb|AFL03408.1|	tumor necrosis factor receptor-associated factor 3 [Pinctada fucata]	394	1e-107	Calcifying related growth factors
Unigene65642_All	0.001	0.001	0	gi|389889249|gb|AFL03408.1|	tumor necrosis factor receptor-associated factor 3 [Pinctada fucata]	286	2e-75	Calcifying related growth factors
Unigene65643_All	0.001	0.001	0	gi|389889249|gb|AFL03408.1|	tumor necrosis factor receptor-associated factor 3 [Pinctada fucata]	159	4e-67	Calcifying related growth factors
Unigene65645_All	0.001	0.001	0	gi|389889249|gb|AFL03408.1|	tumor necrosis factor receptor-associated factor 3 [Pinctada fucata]	207	9e-52	Calcifying related growth factors
Unigene65646_All	0.001	0.001	0	gi|389889249|gb|AFL03408.1|	tumor necrosis factor receptor-associated factor 3 [Pinctada fucata]	121	1e-25	Calcifying related growth factors
Unigene65648_All	0.001	0.001	0	gi|389889249|gb|AFL03408.1|	tumor necrosis factor receptor-associated factor 3 [Pinctada fucata]	164	2e-64	Calcifying related growth factors
Unigene97864_All	0.001	0.001	0	gi|389889249|gb|AFL03408.1|	tumor necrosis factor receptor-associated factor 3 [Pinctada fucata]	241	6e-73	Calcifying related growth factors
Unigene97865_All	0.001	0.001	0	gi|389889249|gb|AFL03408.1|	tumor necrosis factor receptor-associated factor 3 [Pinctada fucata]	164	6e-65	Calcifying related growth factors
Unigene97866_All	0.001	0.001	0	gi|389889249|gb|AFL03408.1|	tumor necrosis factor receptor-associated factor 3 [Pinctada fucata]	139	3e-31	Calcifying related growth factors
Unigene97867_All	0.001	0.001	0	gi|389889249|gb|AFL03408.1|	tumor necrosis factor receptor-associated factor 3 [Pinctada fucata]	90.5	2e-16	Calcifying related growth factors
Unigene97868_All	0.001	0.001	0	gi|389889249|gb|AFL03408.1|	tumor necrosis factor receptor-associated factor 3 [Pinctada fucata]	218	5e-55	Calcifying related growth factors
Unigene97869_All	0.001	0.001	0	gi|389889249|gb|AFL03408.1|	tumor necrosis factor receptor-associated factor 3 [Pinctada fucata]	159	8e-47	Calcifying related growth factors
Unigene97870_All	0.001	0.001	0	gi|389889249|gb|AFL03408.1|	tumor necrosis factor receptor-associated factor 3 [Pinctada fucata]	223	1e-56	Calcifying related growth factors
Unigene97871_All	0.001	0.001	0	gi|389889249|gb|AFL03408.1|	tumor necrosis factor receptor-associated factor 3 [Pinctada fucata]	164	2e-48	Calcifying related growth factors
Unigene97872_All	0.001	0.001	0	gi|389889249|gb|AFL03408.1|	tumor necrosis factor receptor-associated factor 3 [Pinctada fucata]	116	1e-24	Calcifying related growth factors
Unigene67526_All	54.9475	39.4904	-0.476552	gi|124295367|gb|ABN04151.1|	tumor necrosis factor receptor-associated factor 2 [Branchiostoma belcheri]	304	2e-80	Calcifying related growth factors
Unigene17829_All	5.994	6.209	0.0508418	gi|157278260|ref|NP_001098229.1|	tumor necrosis factor receptor superfamily member EDAR precursor [Oryzias latipes] >gi|15077692|gb|AAK83298.1|AF364815_1 ectodysplasin-A receptor [Oryzias latipes]	56.6	9e-06	Calcifying related growth factors
Unigene114954_All	1.6379	1.2311	-0.411899	gi|157278260|ref|NP_001098229.1|	tumor necrosis factor receptor superfamily member EDAR precursor [Oryzias latipes] >gi|15077692|gb|AAK83298.1|AF364815_1 ectodysplasin-A receptor [Oryzias latipes]	56.6	5e-06	Calcifying related growth factors
Unigene114384_All	0.9787	0.6413	-0.609867	gi|157278260|ref|NP_001098229.1|	tumor necrosis factor receptor superfamily member EDAR precursor [Oryzias latipes] >gi|15077692|gb|AAK83298.1|AF364815_1 ectodysplasin-A receptor [Oryzias latipes]	56.6	4e-06	Calcifying related growth factors
Unigene137939_All	41.5788	36.2104	-0.199444	gi|169234910|ref|NP_001108536.1|	tumor necrosis factor receptor superfamily member EDAR precursor [Danio rerio] >gi|144925928|gb|ABP03881.1| ectodysplasin receptor [Danio rerio]	64.3	1e-08	Calcifying related growth factors
Unigene63551_All	7.0972	8.8708	0.321814	gi|169234910|ref|NP_001108536.1|	tumor necrosis factor receptor superfamily member EDAR precursor [Danio rerio] >gi|144925928|gb|ABP03881.1| ectodysplasin receptor [Danio rerio]	59.7	2e-07	Calcifying related growth factors
Unigene34114_All	4.957	3.806	-0.381192	gi|339252934|ref|XP_003371690.1|	tumor necrosis factor receptor superfamily member 16 [Trichinella spiralis] >gi|316968022|gb|EFV52365.1| tumor necrosis factor receptor superfamily member 16 [Trichinella spiralis]	108	1e-21	Calcifying related growth factors
Unigene35305_All	106.958	66.2419	-0.691226	gi|75750773|gb|ABA26843.1|	tumor necrosis factor receptor precursor [Chlamys farreri]	110	2e-22	Calcifying related growth factors
Unigene28696_All	10.4263	7.2644	-0.521312	gi|75750773|gb|ABA26843.1|	tumor necrosis factor receptor precursor [Chlamys farreri]	139	1e-31	Calcifying related growth factors
Unigene129153_All	0.3969	1.092	1.46013	gi|75750773|gb|ABA26843.1|	tumor necrosis factor receptor precursor [Chlamys farreri]	139	1e-31	Calcifying related growth factors
Unigene34381_All	0.0813	0.4775	2.55417	gi|75750773|gb|ABA26843.1|	tumor necrosis factor receptor precursor [Chlamys farreri]	244	7e-65	Calcifying related growth factors
Unigene50354_All	0.5737	0.3215	-0.835478	gi|75750773|gb|ABA26843.1|	tumor necrosis factor receptor precursor [Chlamys farreri]	347	2e-93	Calcifying related growth factors
Unigene138950_All	0.3031	0.1334	-1.18404	gi|75750773|gb|ABA26843.1|	tumor necrosis factor receptor precursor [Chlamys farreri]	244	4e-65	Calcifying related growth factors
Unigene50355_All	0.3332	0.1128	-1.56262	gi|75750773|gb|ABA26843.1|	tumor necrosis factor receptor precursor [Chlamys farreri]	330	4e-90	Calcifying related growth factors
Unigene113719_All	0.001	0.001	0	gi|75750773|gb|ABA26843.1|	tumor necrosis factor receptor precursor [Chlamys farreri]	246	2e-65	Calcifying related growth factors
Unigene114928_All	0.001	0.001	0	gi|75750773|gb|ABA26843.1|	tumor necrosis factor receptor precursor [Chlamys farreri]	263	9e-69	Calcifying related growth factors
Unigene33893_All	1.8471	2.8404	0.620832	gi|344237182|gb|EGV93285.1|	Tumor necrosis factor ligand superfamily member 6 [Cricetulus griseus]	64.3	2e-08	Calcifying related growth factors
Unigene136661_All	1.2831	2.8244	1.13831	gi|139949043|ref|NP_001077180.1|	tumor necrosis factor alpha-induced protein 8 [Bos taurus] >gi|187653898|sp|A4IF78.1|TFIP8_BOVIN RecName: Full=Tumor necrosis factor alpha-induced protein 8; Short=TNF alpha-induced protein 8 >gi|134025110|gb|AAI34443.1| TNFAIP8 protein [Bos taurus] >gi|296485578|gb|DAA27693.1| tumor necrosis factor, alpha-induced protein 8 [Bos taurus]	137	2e-31	Calcifying related growth factors
Unigene136660_All	0.5451	1.0132	0.894326	gi|139949043|ref|NP_001077180.1|	tumor necrosis factor alpha-induced protein 8 [Bos taurus] >gi|187653898|sp|A4IF78.1|TFIP8_BOVIN RecName: Full=Tumor necrosis factor alpha-induced protein 8; Short=TNF alpha-induced protein 8 >gi|134025110|gb|AAI34443.1| TNFAIP8 protein [Bos taurus] >gi|296485578|gb|DAA27693.1| tumor necrosis factor, alpha-induced protein 8 [Bos taurus]	137	3e-31	Calcifying related growth factors
Unigene136659_All	0.1029	0.1811	0.815544	gi|139949043|ref|NP_001077180.1|	tumor necrosis factor alpha-induced protein 8 [Bos taurus] >gi|187653898|sp|A4IF78.1|TFIP8_BOVIN RecName: Full=Tumor necrosis factor alpha-induced protein 8; Short=TNF alpha-induced protein 8 >gi|134025110|gb|AAI34443.1| TNFAIP8 protein [Bos taurus] >gi|296485578|gb|DAA27693.1| tumor necrosis factor, alpha-induced protein 8 [Bos taurus]	137	4e-31	Calcifying related growth factors
Unigene2210_All	34.304	31.5254	-0.121862	gi|85687488|gb|ABC73694.1|	TRAF6 [Chlamys farreri]	852	0	Calcifying related growth factors
Unigene136036_All	2.3379	4.019	0.781623	gi|85687488|gb|ABC73694.1|	TRAF6 [Chlamys farreri]	342	7e-93	Calcifying related growth factors
Unigene15316_All	4.3391	3.5767	-0.278767	gi|85687488|gb|ABC73694.1|	TRAF6 [Chlamys farreri]	333	6e-90	Calcifying related growth factors
Unigene18450_All	1.3419	2.5846	0.945664	gi|85687488|gb|ABC73694.1|	TRAF6 [Chlamys farreri]	213	1e-53	Calcifying related growth factors
Unigene136035_All	0.7589	2.0047	1.4014	gi|85687488|gb|ABC73694.1|	TRAF6 [Chlamys farreri]	213	2e-54	Calcifying related growth factors
Unigene136037_All	0.0572	0.001	-5.83794	gi|85687488|gb|ABC73694.1|	TRAF6 [Chlamys farreri]	213	1e-53	Calcifying related growth factors
Unigene136038_All	0.001	0.001	0	gi|85687488|gb|ABC73694.1|	TRAF6 [Chlamys farreri]	315	3e-84	Calcifying related growth factors
Unigene136039_All	0.001	0.001	0	gi|85687488|gb|ABC73694.1|	TRAF6 [Chlamys farreri]	213	6e-54	Calcifying related growth factors
Unigene136040_All	0.001	0.001	0	gi|85687488|gb|ABC73694.1|	TRAF6 [Chlamys farreri]	315	1e-84	Calcifying related growth factors
Unigene77750_All	2.4391	3.1817	0.383449	gi|255930000|gb|ACU42697.1|	TNFR [Chlamys farreri]	74.7	1e-12	Calcifying related growth factors
Unigene22651_All	1.91	1.6053	-0.25073	gi|255930000|gb|ACU42697.1|	TNFR [Chlamys farreri]	189	5e-47	Calcifying related growth factors
Unigene131791_All	0.9583	1.4063	0.553355	gi|255930000|gb|ACU42697.1|	TNFR [Chlamys farreri]	74.3	2e-12	Calcifying related growth factors
Unigene41463_All	0.729	1.2344	0.759819	gi|255930000|gb|ACU42697.1|	TNFR [Chlamys farreri]	70.5	6e-11	Calcifying related growth factors
Unigene134316_All	0.7269	1.2326	0.761876	gi|255930000|gb|ACU42697.1|	TNFR [Chlamys farreri]	149	5e-34	Calcifying related growth factors
Unigene138362_All	0.001	0.2873	8.16641	gi|255930000|gb|ACU42697.1|	TNFR [Chlamys farreri]	54.3	3e-06	Calcifying related growth factors
Unigene94783_All	0.167	0.0735	-1.18403	gi|255930000|gb|ACU42697.1|	TNFR [Chlamys farreri]	162	5e-38	Calcifying related growth factors
Unigene45546_All	6.9697	6.2087	-0.166805	gi|257357782|dbj|BAI23220.1|	TNF receptor-associated protein 1 [Coturnix japonica]	771	0	Calcifying related growth factors
Unigene67847_All	11.0384	11.5933	0.0707602	gi|326486237|gb|ADZ76136.1|	TNF receptor-associated factor 7 [Crassostrea hongkongensis] >gi|354684208|gb|AER35158.1| TNF receptor-associated factor 7 [Crassostrea hongkongensis]	724	0	Calcifying related growth factors
Unigene52626_All	3.7499	3.0299	-0.307582	gi|326486237|gb|ADZ76136.1|	TNF receptor-associated factor 7 [Crassostrea hongkongensis] >gi|354684208|gb|AER35158.1| TNF receptor-associated factor 7 [Crassostrea hongkongensis]	238	2e-61	Calcifying related growth factors
Unigene53210_All	3.6734	2.8828	-0.349645	gi|326486237|gb|ADZ76136.1|	TNF receptor-associated factor 7 [Crassostrea hongkongensis] >gi|354684208|gb|AER35158.1| TNF receptor-associated factor 7 [Crassostrea hongkongensis]	244	6e-63	Calcifying related growth factors
Unigene33680_All	1.0315	1.2516	0.27903	gi|326486237|gb|ADZ76136.1|	TNF receptor-associated factor 7 [Crassostrea hongkongensis] >gi|354684208|gb|AER35158.1| TNF receptor-associated factor 7 [Crassostrea hongkongensis]	300	3e-79	Calcifying related growth factors
Unigene59184_All	1.1788	0.7496	-0.653126	gi|326486237|gb|ADZ76136.1|	TNF receptor-associated factor 7 [Crassostrea hongkongensis] >gi|354684208|gb|AER35158.1| TNF receptor-associated factor 7 [Crassostrea hongkongensis]	115	1e-24	Calcifying related growth factors
Unigene114040_All	0.001	0.5486	9.09961	gi|326486237|gb|ADZ76136.1|	TNF receptor-associated factor 7 [Crassostrea hongkongensis] >gi|354684208|gb|AER35158.1| TNF receptor-associated factor 7 [Crassostrea hongkongensis]	164	1e-39	Calcifying related growth factors
Unigene96186_All	0.0931	0.0656	-0.505085	gi|326486237|gb|ADZ76136.1|	TNF receptor-associated factor 7 [Crassostrea hongkongensis] >gi|354684208|gb|AER35158.1| TNF receptor-associated factor 7 [Crassostrea hongkongensis]	299	5e-79	Calcifying related growth factors
Unigene10788_All	6.5618	7.9221	0.271791	gi|332030488|gb|EGI70176.1|	TNF receptor-associated factor 4 [Acromyrmex echinatior]	93.2	3e-17	Calcifying related growth factors
Unigene73813_All	8.3722	6.8526	-0.288955	gi|284009802|ref|NP_001164992.1|	TNF receptor-associated factor 3 interacting protein 1 [Xenopus (Silurana) tropicalis]	92.8	4e-18	Calcifying related growth factors
Unigene5023_All	3.1148	4.0543	0.380313	gi|358334003|dbj|GAA32084.2|	TNF receptor-associated factor 2 [Clonorchis sinensis]	73.2	6e-12	Calcifying related growth factors
Unigene141151_All	0.2472	5.4718	4.46826	gi|26051243|ref|NP_009046.2|	tumor necrosis factor-inducible gene 6 protein precursor [Homo sapiens] >gi|68067717|sp|P98066.2|TSG6_HUMAN RecName: Full=Tumor necrosis factor-inducible gene 6 protein; AltName: Full=Hyaluronate-binding protein; AltName: Full=TNF-stimulated gene 6 protein; Short=TSG-6; AltName: Full=Tumor necrosis factor alpha-induced protein 6; Short=TNF alpha-induced protein 6; Flags: Precursor >gi|17066205|em…	591	1e-167	Calcifying related growth factors
Unigene96491_All	1.7723	0.1486	-3.57612	gi|389889249|gb|AFL03408.1|	tumor necrosis factor receptor-associated factor 3 [Pinctada fucata]	135	4e-30	Calcifying related growth factors
Unigene62226_All	6.273	3.1069	-1.01368	gi|389889249|gb|AFL03408.1|	tumor necrosis factor receptor-associated factor 3 [Pinctada fucata]	162	4e-38	Calcifying related growth factors
Unigene51565_All	11.5452	1.5203	-2.92487	gi|75750773|gb|ABA26843.1|	tumor necrosis factor receptor precursor [Chlamys farreri]	142	4e-32	Calcifying related growth factors
Unigene8905_All	32.5421	12.9573	-1.32854	gi|75750773|gb|ABA26843.1|	tumor necrosis factor receptor precursor [Chlamys farreri]	124	2e-27	Calcifying related growth factors
Unigene126625_All	0.001	1.7919	10.8073	gi|226201421|gb|ACO37640.1|	tumor necrosis factor alpha [Homo sapiens]	431	1e-119	Calcifying related growth factors
Unigene71106_All	40.7817	50.684	0.313608	gi|353558796|sp|P86954.1|ELDP2_PINMA	RecName: Full=EGF-like domain-containing protein 2; Flags: Precursor	89	7e-16	Calcifying related growth factors
Unigene69009_All	0.7464	1.3887	0.895714	gi|353558796|sp|P86954.1|ELDP2_PINMA	RecName: Full=EGF-like domain-containing protein 2; Flags: Precursor	83.2	8e-14	Calcifying related growth factors
Unigene89439_All	0.2354	0.1451	-0.698067	gi|353558796|sp|P86954.1|ELDP2_PINMA	RecName: Full=EGF-like domain-containing protein 2; Flags: Precursor	83.2	4e-14	Calcifying related growth factors
Unigene89438_All	0.001	0.001	0	gi|353558796|sp|P86954.1|ELDP2_PINMA	RecName: Full=EGF-like domain-containing protein 2; Flags: Precursor	83.2	4e-14	Calcifying related growth factors
Unigene46816_All	52.2568	79.7946	0.610672	gi|374110558|sp|B3A0S3.1|ELDP2_LOTGI	RecName: Full=EGF-like domain-containing protein 2; AltName: Full=Uncharacterized shell protein 24; Short=LUSP-24; Flags: Precursor	147	1e-33	Calcifying related growth factors
Unigene77080_All	14.3952	14.5686	0.0172744	gi|374110558|sp|B3A0S3.1|ELDP2_LOTGI	RecName: Full=EGF-like domain-containing protein 2; AltName: Full=Uncharacterized shell protein 24; Short=LUSP-24; Flags: Precursor	55.8	5e-06	Calcifying related growth factors
Unigene12981_All	42.1989	49.7571	0.237697	gi|281205428|gb|EFA79619.1|	EGF-like domain-containing protein [Polysphondylium pallidum PN500]	186	4e-46	Calcifying related growth factors
Unigene25024_All	22.4677	31.0428	0.466406	gi|281205428|gb|EFA79619.1|	EGF-like domain-containing protein [Polysphondylium pallidum PN500]	233	3e-59	Calcifying related growth factors
Unigene33707_All	1.667	1.7581	0.076763	gi|281205428|gb|EFA79619.1|	EGF-like domain-containing protein [Polysphondylium pallidum PN500]	570	1e-160	Calcifying related growth factors
Unigene135661_All	0.001	0.5509	9.10565	gi|281205428|gb|EFA79619.1|	EGF-like domain-containing protein [Polysphondylium pallidum PN500]	87	2e-16	Calcifying related growth factors
Unigene42815_All	0.0734	0.0646	-0.184246	gi|281205428|gb|EFA79619.1|	EGF-like domain-containing protein [Polysphondylium pallidum PN500]	551	1e-154	Calcifying related growth factors
Unigene137467_All	0.001	0.0563	5.81506	gi|281205428|gb|EFA79619.1|	EGF-like domain-containing protein [Polysphondylium pallidum PN500]	273	1e-71	Calcifying related growth factors
Unigene37015_All	0.001	0.0327	5.03122	gi|281205428|gb|EFA79619.1|	EGF-like domain-containing protein [Polysphondylium pallidum PN500]	230	2e-58	Calcifying related growth factors
Unigene139530_All	0.001	0.0256	4.67807	gi|281205428|gb|EFA79619.1|	EGF-like domain-containing protein [Polysphondylium pallidum PN500]	551	1e-154	Calcifying related growth factors
Unigene138461_All	0.001	0.001	0	gi|281205428|gb|EFA79619.1|	EGF-like domain-containing protein [Polysphondylium pallidum PN500]	363	2e-98	Calcifying related growth factors
Unigene28064_All	0.001	0.001	0	gi|281205428|gb|EFA79619.1|	EGF-like domain-containing protein [Polysphondylium pallidum PN500]	265	1e-132	Calcifying related growth factors
Unigene32683_All	0.001	0.001	0	gi|281205428|gb|EFA79619.1|	EGF-like domain-containing protein [Polysphondylium pallidum PN500]	363	1e-158	Calcifying related growth factors
Unigene33706_All	0.001	0.001	0	gi|281205428|gb|EFA79619.1|	EGF-like domain-containing protein [Polysphondylium pallidum PN500]	492	1e-137	Calcifying related growth factors
Unigene48038_All	5.858	8.1337	0.473504	gi|118382131|ref|XP_001024225.1|	EGF-like domain containing protein [Tetrahymena thermophila] >gi|89305992|gb|EAS03980.1| EGF-like domain containing protein [Tetrahymena thermophila SB210]	77.8	2e-12	Calcifying related growth factors
Unigene90478_All	0.4528	0.7973	0.816249	gi|118382131|ref|XP_001024225.1|	EGF-like domain containing protein [Tetrahymena thermophila] >gi|89305992|gb|EAS03980.1| EGF-like domain containing protein [Tetrahymena thermophila SB210]	73.2	1e-11	Calcifying related growth factors
Unigene50032_All	6.0968	10.7516	0.818427	gi|332105456|gb|AEE01361.1|	EGF-like domain containing protein [Haliotis diversicolor]	82.4	1e-13	Calcifying related growth factors
Unigene19033_All	5.9487	4.8948	-0.281325	gi|332105456|gb|AEE01361.1|	EGF-like domain containing protein [Haliotis diversicolor]	99.8	2e-19	Calcifying related growth factors
Unigene137848_All	0.3418	1.4294	2.06419	gi|332105456|gb|AEE01361.1|	EGF-like domain containing protein [Haliotis diversicolor]	103	3e-21	Calcifying related growth factors
Unigene74640_All	1.2123	1.4233	0.231493	gi|332105456|gb|AEE01361.1|	EGF-like domain containing protein [Haliotis diversicolor]	57.4	2e-07	Calcifying related growth factors
Unigene126939_All	0.3454	0.8515	1.30174	gi|332105456|gb|AEE01361.1|	EGF-like domain containing protein [Haliotis diversicolor]	107	3e-22	Calcifying related growth factors
Unigene31067_All	1.5478	0.8053	-0.942621	gi|332105456|gb|AEE01361.1|	EGF-like domain containing protein [Haliotis diversicolor]	99	1e-19	Calcifying related growth factors
Unigene26786_All	1.5421	0.7406	-1.05813	gi|332105456|gb|AEE01361.1|	EGF-like domain containing protein [Haliotis diversicolor]	58.2	1e-07	Calcifying related growth factors
Unigene157095_All	0.3549	0.7291	1.0387	gi|332105456|gb|AEE01361.1|	EGF-like domain containing protein [Haliotis diversicolor]	80.1	3e-14	Calcifying related growth factors
Unigene156433_All	0.001	0.7061	9.46373	gi|332105456|gb|AEE01361.1|	EGF-like domain containing protein [Haliotis diversicolor]	62.8	5e-09	Calcifying related growth factors
Unigene81617_All	0.1515	0.4299	1.50468	gi|332105456|gb|AEE01361.1|	EGF-like domain containing protein [Haliotis diversicolor]	172	7e-41	Calcifying related growth factors
Unigene17203_All	1.0613	0.4153	-1.35361	gi|332105456|gb|AEE01361.1|	EGF-like domain containing protein [Haliotis diversicolor]	109	2e-22	Calcifying related growth factors
Unigene49679_All	0.2961	0.3911	0.401453	gi|332105456|gb|AEE01361.1|	EGF-like domain containing protein [Haliotis diversicolor]	154	4e-36	Calcifying related growth factors
Unigene103204_All	1.0972	0.2898	-1.9207	gi|332105456|gb|AEE01361.1|	EGF-like domain containing protein [Haliotis diversicolor]	91.3	1e-17	Calcifying related growth factors
Unigene82757_All	0.7963	0.2805	-1.50531	gi|332105456|gb|AEE01361.1|	EGF-like domain containing protein [Haliotis diversicolor]	97.4	6e-19	Calcifying related growth factors
Unigene81044_All	0.5629	0.2168	-1.37651	gi|332105456|gb|AEE01361.1|	EGF-like domain containing protein [Haliotis diversicolor]	151	1e-34	Calcifying related growth factors
Unigene16728_All	0.0965	0.1699	0.816085	gi|332105456|gb|AEE01361.1|	EGF-like domain containing protein [Haliotis diversicolor]	82.4	6e-14	Calcifying related growth factors
Unigene103465_All	0.9424	0.1383	-2.76854	gi|332105456|gb|AEE01361.1|	EGF-like domain containing protein [Haliotis diversicolor]	57.4	2e-07	Calcifying related growth factors
Unigene95573_All	0.4761	0.0524	-3.18363	gi|332105456|gb|AEE01361.1|	EGF-like domain containing protein [Haliotis diversicolor]	144	1e-32	Calcifying related growth factors
Unigene77273_All	0.001	0.0335	5.06609	gi|332105456|gb|AEE01361.1|	EGF-like domain containing protein [Haliotis diversicolor]	151	1e-34	Calcifying related growth factors
Unigene17206_All	0.001	0.001	0	gi|332105456|gb|AEE01361.1|	EGF-like domain containing protein [Haliotis diversicolor]	109	2e-22	Calcifying related growth factors
Unigene27811_All	0.001	0.001	0	gi|332105456|gb|AEE01361.1|	EGF-like domain containing protein [Haliotis diversicolor]	172	7e-41	Calcifying related growth factors
Unigene49998_All	12.2473	14.8243	0.2755	gi|170596901|ref|XP_001902938.1|	EGF-like domain containing protein [Brugia malayi] >gi|158589069|gb|EDP28213.1| EGF-like domain containing protein [Brugia malayi]	399	1e-109	Calcifying related growth factors
Unigene45012_All	3.3877	3.3408	-0.0201125	gi|170596901|ref|XP_001902938.1|	EGF-like domain containing protein [Brugia malayi] >gi|158589069|gb|EDP28213.1| EGF-like domain containing protein [Brugia malayi]	338	1e-91	Calcifying related growth factors
Unigene144288_All	0.001	1.3659	10.4156	gi|148672518|gb|EDL04465.1|	signal peptide, CUB domain, EGF-like 1 [Mus musculus]	98.6	8e-20	Calcifying related growth factors
Unigene45469_All	3.3746	7.8988	1.22692	gi|386781660|ref|NP_001247429.1|	signal peptide, CUB and EGF-like domain-containing protein 1 precursor [Danio rerio] >gi|381342858|gb|AFG23473.1| Scube1 [Danio rerio]	474	1e-132	Calcifying related growth factors
Unigene13451_All	0.9618	3.1689	1.72017	gi|386781660|ref|NP_001247429.1|	signal peptide, CUB and EGF-like domain-containing protein 1 precursor [Danio rerio] >gi|381342858|gb|AFG23473.1| Scube1 [Danio rerio]	263	1e-68	Calcifying related growth factors
Unigene17205_All	0.2678	0.001	-8.06501	gi|332105456|gb|AEE01361.1|	EGF-like domain containing protein [Haliotis diversicolor]	166	6e-39	Calcifying related growth factors
Unigene17328_All	2.7442	0.7287	-1.91299	gi|332105456|gb|AEE01361.1|	EGF-like domain containing protein [Haliotis diversicolor]	165	8e-39	Calcifying related growth factors
Unigene16729_All	0.9804	2.0771	1.08313	gi|332105456|gb|AEE01361.1|	EGF-like domain containing protein [Haliotis diversicolor]	82.4	1e-13	Calcifying related growth factors
Unigene55171_All	7.5798	20.6763	1.44775	gi|170596901|ref|XP_001902938.1|	EGF-like domain containing protein [Brugia malayi] >gi|158589069|gb|EDP28213.1| EGF-like domain containing protein [Brugia malayi]	531	1e-148	Calcifying related growth factors
Unigene5549_All	1.8665	2.7794	0.574438	gi|296486942|gb|DAA29055.1|	signal peptide, CUB domain, EGF-like 1 [Bos taurus]	447	1e-124	Calcifying related growth factors
Unigene115540_All	4.2544	3.0283	-0.490448	gi|386781668|ref|NP_001247430.1|	signal peptide, CUB and EGF-like domain-containing protein 3 precursor [Danio rerio] >gi|381342860|gb|AFG23474.1| Scube3 [Danio rerio]	99.8	5e-19	Calcifying related growth factors
Unigene106400_All	0.001	0.001	0	gi|386781660|ref|NP_001247429.1|	signal peptide, CUB and EGF-like domain-containing protein 1 precursor [Danio rerio] >gi|381342858|gb|AFG23473.1| Scube1 [Danio rerio]	76.6	3e-13	Calcifying related growth factors
Unigene106401_All	0.001	0.001	0	gi|386781660|ref|NP_001247429.1|	signal peptide, CUB and EGF-like domain-containing protein 1 precursor [Danio rerio] >gi|381342858|gb|AFG23473.1| Scube1 [Danio rerio]	60.1	3e-08	Calcifying related growth factors
Unigene36504_All	17.1213	13.5066	-0.342128	gi|336595036|ref|NP_001229629.1|	fibropellin-1 precursor [Strongylocentrotus purpuratus] >gi|1345964|sp|P10079.2|FBP1_STRPU RecName: Full=Fibropellin-1; AltName: Full=Epidermal growth factor-related protein 1; AltName: Full=Fibropellin-I; AltName: Full=SpEGF I; AltName: Full=UEGF-1; Flags: Precursor >gi|161467|gb|AAA62164.1| fibropellin Ia [Strongylocentrotus purpuratus]	638	0	Calcifying related growth factors
Unigene137592_All	6.3042	5.0526	-0.319287	gi|336595036|ref|NP_001229629.1|	fibropellin-1 precursor [Strongylocentrotus purpuratus] >gi|1345964|sp|P10079.2|FBP1_STRPU RecName: Full=Fibropellin-1; AltName: Full=Epidermal growth factor-related protein 1; AltName: Full=Fibropellin-I; AltName: Full=SpEGF I; AltName: Full=UEGF-1; Flags: Precursor >gi|161467|gb|AAA62164.1| fibropellin Ia [Strongylocentrotus purpuratus]	94	2e-17	Calcifying related growth factors
Unigene42256_All	1.2788	3.1527	1.3018	gi|336595036|ref|NP_001229629.1|	fibropellin-1 precursor [Strongylocentrotus purpuratus] >gi|1345964|sp|P10079.2|FBP1_STRPU RecName: Full=Fibropellin-1; AltName: Full=Epidermal growth factor-related protein 1; AltName: Full=Fibropellin-I; AltName: Full=SpEGF I; AltName: Full=UEGF-1; Flags: Precursor >gi|161467|gb|AAA62164.1| fibropellin Ia [Strongylocentrotus purpuratus]	156	3e-37	Calcifying related growth factors
Unigene72770_All	1.0563	0.5426	-0.961059	gi|336595036|ref|NP_001229629.1|	fibropellin-1 precursor [Strongylocentrotus purpuratus] >gi|1345964|sp|P10079.2|FBP1_STRPU RecName: Full=Fibropellin-1; AltName: Full=Epidermal growth factor-related protein 1; AltName: Full=Fibropellin-I; AltName: Full=SpEGF I; AltName: Full=UEGF-1; Flags: Precursor >gi|161467|gb|AAA62164.1| fibropellin Ia [Strongylocentrotus purpuratus]	194	1e-48	Calcifying related growth factors
Unigene49748_All	0.0837	0.4419	2.40042	gi|336595036|ref|NP_001229629.1|	fibropellin-1 precursor [Strongylocentrotus purpuratus] >gi|1345964|sp|P10079.2|FBP1_STRPU RecName: Full=Fibropellin-1; AltName: Full=Epidermal growth factor-related protein 1; AltName: Full=Fibropellin-I; AltName: Full=SpEGF I; AltName: Full=UEGF-1; Flags: Precursor >gi|161467|gb|AAA62164.1| fibropellin Ia [Strongylocentrotus purpuratus]	122	2e-26	Calcifying related growth factors
Unigene137563_All	0.5556	0.2935	-0.920686	gi|336595036|ref|NP_001229629.1|	fibropellin-1 precursor [Strongylocentrotus purpuratus] >gi|1345964|sp|P10079.2|FBP1_STRPU RecName: Full=Fibropellin-1; AltName: Full=Epidermal growth factor-related protein 1; AltName: Full=Fibropellin-I; AltName: Full=SpEGF I; AltName: Full=UEGF-1; Flags: Precursor >gi|161467|gb|AAA62164.1| fibropellin Ia [Strongylocentrotus purpuratus]	328	2e-88	Calcifying related growth factors
Unigene97012_All	0.0958	0.0422	-1.18278	gi|336595036|ref|NP_001229629.1|	fibropellin-1 precursor [Strongylocentrotus purpuratus] >gi|1345964|sp|P10079.2|FBP1_STRPU RecName: Full=Fibropellin-1; AltName: Full=Epidermal growth factor-related protein 1; AltName: Full=Fibropellin-I; AltName: Full=SpEGF I; AltName: Full=UEGF-1; Flags: Precursor >gi|161467|gb|AAA62164.1| fibropellin Ia [Strongylocentrotus purpuratus]	238	2e-61	Calcifying related growth factors
Unigene138526_All	0.001	0.4563	8.83384	gi|270006461|gb|EFA02909.1|	PDGF- and VEGF-related factor 3 [Tribolium castaneum]	89	1e-15	Calcifying related growth factors
Unigene70100_All	25.1094	25.7475	0.0362048	gi|196049300|dbj|BAG68619.1|	BMP5-8 [Saccostrea kegaki]	324	2e-86	Calcifying related growth factors
Unigene70330_All	9.2241	10.568	0.196222	gi|33352160|emb|CAE11917.1|	BMP type 1b receptor [Crassostrea gigas]	543	1e-152	Calcifying related growth factors
Unigene44549_All	4.6412	4.1774	-0.151893	gi|68161598|emb|CAE76647.1|	BMP type 1 receptor [Platynereis dumerilii]	105	7e-22	Calcifying related growth factors
Unigene68735_All	12.9979	22.768	0.808729	gi|259013370|ref|NP_001158365.1|	BMP and activin membrane-bound inhibitor homolog precursor [Saccoglossus kowalevskii] >gi|90659973|gb|ABD97264.1| bambi [Saccoglossus kowalevskii]	65.5	2e-08	Calcifying related growth factors
Unigene3780_All	3.1308	6.1094	0.964499	gi|33468995|ref|NP_080781.1|	BMP and activin membrane-bound inhibitor homolog precursor [Mus musculus] >gi|18044167|gb|AAH19378.1| BMP and activin membrane-bound inhibitor, homolog (Xenopus laevis) [Mus musculus] >gi|148691110|gb|EDL23057.1| BMP and activin membrane-bound inhibitor, homolog (Xenopus laevis) [Mus musculus]	120	1e-25	Calcifying related growth factors
Unigene511_All	5.5974	5.3319	-0.0701071	gi|21388594|emb|CAD20574.1|	bone morphogenic protein type 2 receptor [Crassostrea gigas]	848	0	Calcifying related growth factors
Unigene67623_All	2.2602	4.9019	1.11689	gi|321454877|gb|EFX66029.1|	bone morphogenetic protein [Daphnia pulex]	129	6e-28	Calcifying related growth factors
Unigene50297_All	7.7351	5.4046	-0.517232	gi|380818074|gb|AFE80911.1|	transforming growth factor-beta receptor-associated protein 1 [Macaca mulatta]	767	0	Calcifying related growth factors
Unigene50296_All	0.001	0.0433	5.4363	gi|383408267|gb|AFH27347.1|	transforming growth factor-beta receptor-associated protein 1 [Macaca mulatta]	266	2e-69	Calcifying related growth factors
Unigene14410_All	3.4587	2.89	-0.25916	gi|160369944|gb|ABX38812.1|	transforming growth factor-beta [Crassostrea ariakensis]	686	0	Calcifying related growth factors
Unigene15034_All	0.1805	0.3405	0.915656	gi|160369944|gb|ABX38812.1|	transforming growth factor-beta [Crassostrea ariakensis]	550	1e-155	Calcifying related growth factors
Unigene594_All	3.8266	5.9969	0.648154	gi|284999802|dbj|BAI67804.1|	vascular endothelial growth factor receptor [Idiosepius paradoxus]	620	1e-176	Calcifying related growth factors
Unigene36462_All	3.1351	2.6793	-0.226655	gi|284999802|dbj|BAI67804.1|	vascular endothelial growth factor receptor [Idiosepius paradoxus]	101	4e-20	Calcifying related growth factors
Unigene50283_All	2.5747	3.705	0.525069	gi|58332080|ref|NP_001011189.1|	fibroblast growth factor receptor-like 1 precursor [Xenopus (Silurana) tropicalis] >gi|56383063|emb|CAE83582.1| FGF receptor-like protein [Xenopus (Silurana) tropicalis]	314	1e-92	Calcifying related growth factors
Unigene66222_All	6.0159	4.5835	-0.392331	gi|269785159|ref|NP_001161535.1|	fibroblast growth factor receptor A [Saccoglossus kowalevskii] >gi|268054055|gb|ACY92514.1| FGF receptor 3-like protein [Saccoglossus kowalevskii]	186	1e-44	Calcifying related growth factors
Unigene66221_All	0.7169	0.688	-0.0593633	gi|269785159|ref|NP_001161535.1|	fibroblast growth factor receptor A [Saccoglossus kowalevskii] >gi|268054055|gb|ACY92514.1| FGF receptor 3-like protein [Saccoglossus kowalevskii]	186	1e-44	Calcifying related growth factors
Unigene61686_All	5.7432	7.0946	0.304867	gi|133740939|dbj|BAF49179.1|	Fibroblast growth factor receptor 1 IIIc VT+ isoform [Oryzias latipes] >gi|133740942|dbj|BAF49181.1| Fibroblast growth factor receptor 1 IIIc VT+ isoform [Oryzias latipes]	176	6e-42	Calcifying related growth factors
Unigene21206_All	6.6731	5.038	-0.405506	gi|284999805|dbj|BAI67805.1|	fibroblast growth factor receptor [Idiosepius paradoxus]	764	0	Calcifying related growth factors
Unigene90451_All	1.538	0.6019	-1.35346	gi|284999805|dbj|BAI67805.1|	fibroblast growth factor receptor [Idiosepius paradoxus]	54.3	2e-06	Calcifying related growth factors
Unigene79115_All	5.8635	5.9085	0.0110298	gi|357611268|gb|EHJ67396.1|	fibroblast growth factor receptor [Danaus plexippus]	117	4e-25	Calcifying related growth factors
Unigene71622_All	4.0282	4.1624	0.0472803	gi|170578689|ref|XP_001894505.1|	Fibroblast growth factor family protein [Brugia malayi] >gi|158598857|gb|EDP36650.1| Fibroblast growth factor family protein [Brugia malayi]	62	6e-08	Calcifying related growth factors
Unigene67114_All	2.1679	2.9996	0.468472	gi|31322319|gb|AAO38854.1|	fibroblast growth factor 24 [Danio rerio] >gi|33468617|emb|CAE30435.1| fibroblast growth factor 24 [Danio rerio] >gi|33578328|gb|AAQ22394.1| Fibroblast growth factor 18 [Danio rerio]	55.1	7e-06	Calcifying related growth factors
Unigene20039_All	2.8076	6.7981	1.27579	gi|45382795|ref|NP_990827.1|	Golgi apparatus protein 1 precursor [Gallus gallus] >gi|17376684|sp|Q02391.1|GSLG1_CHICK RecName: Full=Golgi apparatus protein 1; AltName: Full=Cysteine-rich fibroblast growth factor receptor; Flags: Precursor >gi|211776|gb|AAA48769.1| cysteine-rich fibroblast growth factor receptor [Gallus gallus]	78.6	3e-13	Calcifying related growth factors
Unigene76937_All	44.5985	19.6809	-1.1802	gi|87133390|gb|ABD24302.1|	fibroblast growth factor receptor [Branchiostoma belcheri]	114	4e-23	Calcifying related growth factors
Unigene86648_All	3.9697	0.3446	-3.52604	gi|14585689|gb|AAK67707.1|	engrailed [Chaetopterus sp. SPIM-2001]	224	3e-57	Calcifying related growth factors
Unigene90012_All	1.3663	0.2673	-2.35374	gi|283459428|gb|AAO83843.2|AF484084_1	voltage-dependent T-type calcium channel alpha-1 subunit isoform A [Lymnaea stagnalis]	365	1e-99	Ca2+ regulation related genes
Unigene51751_All	2.4033	2.8655	0.25377	gi|29378321|gb|AAO83842.1|AF484083_1	voltage-dependent non-L-type calcium channel alpha-1 subunit isoform b [Lymnaea stagnalis]	410	1e-113	Ca2+ regulation related genes
Unigene60936_All	1.1415	1.8091	0.664341	gi|29378321|gb|AAO83842.1|AF484083_1	voltage-dependent non-L-type calcium channel alpha-1 subunit isoform b [Lymnaea stagnalis]	364	3e-99	Ca2+ regulation related genes
Unigene53016_All	1.152	1.3042	0.179024	gi|29378321|gb|AAO83842.1|AF484083_1	voltage-dependent non-L-type calcium channel alpha-1 subunit isoform b [Lymnaea stagnalis]	352	1e-95	Ca2+ regulation related genes
Unigene59288_All	0.419	0.9839	1.23156	gi|29378321|gb|AAO83842.1|AF484083_1	voltage-dependent non-L-type calcium channel alpha-1 subunit isoform b [Lymnaea stagnalis]	100	3e-20	Ca2+ regulation related genes
Unigene114332_All	0.4665	0.8215	0.816383	gi|29378321|gb|AAO83842.1|AF484083_1	voltage-dependent non-L-type calcium channel alpha-1 subunit isoform b [Lymnaea stagnalis]	78.2	2e-13	Ca2+ regulation related genes
Unigene58838_All	0.4939	0.5535	0.164364	gi|29378321|gb|AAO83842.1|AF484083_1	voltage-dependent non-L-type calcium channel alpha-1 subunit isoform b [Lymnaea stagnalis]	297	5e-79	Ca2+ regulation related genes
Unigene123510_All	0.001	0.2949	8.20408	gi|29378321|gb|AAO83842.1|AF484083_1	voltage-dependent non-L-type calcium channel alpha-1 subunit isoform b [Lymnaea stagnalis]	55.8	6e-07	Ca2+ regulation related genes
Unigene33262_All	1.5057	3.5764	1.24807	gi|29378319|gb|AAO83841.1|AF484082_1	voltage-dependent non-L-type calcium channel alpha-1 subunit isoform A [Lymnaea stagnalis]	347	8e-94	Ca2+ regulation related genes
Unigene66635_All	3.8882	1.5713	-1.30714	gi|29378315|gb|AAO83839.1|AF484080_1	voltage-dependent L-type calcium channel alpha-1 subunit isoform b [Lymnaea stagnalis]	176	8e-42	Ca2+ regulation related genes
Unigene83729_All	0.2992	0.001	-8.22497	gi|52424054|gb|AAO83838.2|AF484079_1	voltage-dependent L-type calcium channel alpha-1 subunit isoform a [Lymnaea stagnalis]	533	1e-149	Ca2+ regulation related genes
Unigene12977_All	2.3631	0.454	-2.37992	gi|52424054|gb|AAO83838.2|AF484079_1	voltage-dependent L-type calcium channel alpha-1 subunit isoform a [Lymnaea stagnalis]	428	1e-118	Ca2+ regulation related genes
Unigene17684_All	5.3669	2.452	-1.13013	gi|52424054|gb|AAO83838.2|AF484079_1	voltage-dependent L-type calcium channel alpha-1 subunit isoform a [Lymnaea stagnalis]	1372	0	Ca2+ regulation related genes
Unigene11679_All	1.5598	4.8528	1.63746	gi|351706171|gb|EHB09090.1|	Voltage-dependent calcium channel gamma-5 subunit [Heterocephalus glaber]	65.5	8e-10	Ca2+ regulation related genes
Unigene54201_All	2.3138	2.1418	-0.11144	gi|7209876|dbj|BAA13136.2|	voltage-dependent calcium channel [Loligo bleekeri]	107	3e-22	Ca2+ regulation related genes
Unigene120003_All	0.3241	1.1985	1.88672	gi|7209876|dbj|BAA13136.2|	voltage-dependent calcium channel [Loligo bleekeri]	137	2e-31	Ca2+ regulation related genes
Unigene100274_All	0.2273	0.001	-7.82845	gi|7209876|dbj|BAA13136.2|	voltage-dependent calcium channel [Loligo bleekeri]	132	5e-30	Ca2+ regulation related genes
Unigene124741_All	0.3457	0.001	-8.43338	gi|7209876|dbj|BAA13136.2|	voltage-dependent calcium channel [Loligo bleekeri]	121	9e-27	Ca2+ regulation related genes
Unigene33263_All	5.6685	11.5915	1.03203	gi|7209876|dbj|BAA13136.2|	voltage-dependent calcium channel [Loligo bleekeri]	454	1e-125	Ca2+ regulation related genes
Unigene28467_All	5.7784	4.2304	-0.449876	gi|256717636|gb|AAT71303.3|	sodium-calcium exchanger [Placopecten magellanicus]	1734	0	Ca2+ regulation related genes
Unigene42920_All	1.3863	1.2029	-0.204723	gi|256717636|gb|AAT71303.3|	sodium-calcium exchanger [Placopecten magellanicus]	731	0	Ca2+ regulation related genes
Unigene94690_All	0.001	0.1089	6.76686	gi|256717636|gb|AAT71303.3|	sodium-calcium exchanger [Placopecten magellanicus]	250	4e-65	Ca2+ regulation related genes
Unigene94689_All	0.494	0.0544	-3.18283	gi|256717636|gb|AAT71303.3|	sodium-calcium exchanger [Placopecten magellanicus]	250	4e-65	Ca2+ regulation related genes
Unigene34177_All	3.3446	8.8506	1.40394	gi|300797277|ref|NP_705932.2|	sodium/potassium/calcium exchanger 4 isoform 1 [Homo sapiens] >gi|341941166|sp|Q8NFF2.2|NCKX4_HUMAN RecName: Full=Sodium/potassium/calcium exchanger 4; AltName: Full=Na(+)/K(+)/Ca(2+)-exchange protein 4; AltName: Full=Solute carrier family 24 member 4; Flags: Precursor	498	1e-139	Ca2+ regulation related genes
Unigene115085_All	0.4098	1.5192	1.89032	gi|296485053|gb|DAA27168.1|	sodium/calcium exchanger 2-like [Bos taurus]	304	1e-80	Ca2+ regulation related genes
Unigene17320_All	19.036	22.6173	0.248696	gi|339238677|ref|XP_003380893.1|	sodium/calcium exchanger 1 [Trichinella spiralis] >gi|316976164|gb|EFV59500.1| sodium/calcium exchanger 1 [Trichinella spiralis]	587	1e-165	Ca2+ regulation related genes
Unigene137457_All	2.5725	2.4808	-0.0523656	gi|339238677|ref|XP_003380893.1|	sodium/calcium exchanger 1 [Trichinella spiralis] >gi|316976164|gb|EFV59500.1| sodium/calcium exchanger 1 [Trichinella spiralis]	107	3e-22	Ca2+ regulation related genes
Unigene40065_All	1.691	0.8017	-1.07674	gi|339238677|ref|XP_003380893.1|	sodium/calcium exchanger 1 [Trichinella spiralis] >gi|316976164|gb|EFV59500.1| sodium/calcium exchanger 1 [Trichinella spiralis]	77.4	2e-13	Ca2+ regulation related genes
Unigene23653_All	1.6675	0.4405	-1.92047	gi|339238677|ref|XP_003380893.1|	sodium/calcium exchanger 1 [Trichinella spiralis] >gi|316976164|gb|EFV59500.1| sodium/calcium exchanger 1 [Trichinella spiralis]	119	3e-26	Ca2+ regulation related genes
Unigene138019_All	0.001	0.2675	8.0634	gi|339238677|ref|XP_003380893.1|	sodium/calcium exchanger 1 [Trichinella spiralis] >gi|316976164|gb|EFV59500.1| sodium/calcium exchanger 1 [Trichinella spiralis]	230	1e-58	Ca2+ regulation related genes
Unigene138020_All	0.001	0.001	0	gi|339238677|ref|XP_003380893.1|	sodium/calcium exchanger 1 [Trichinella spiralis] >gi|316976164|gb|EFV59500.1| sodium/calcium exchanger 1 [Trichinella spiralis]	230	1e-58	Ca2+ regulation related genes
Unigene49682_All	1.2993	8.9395	2.78246	gi|339238677|ref|XP_003380893.1|	sodium/calcium exchanger 1 [Trichinella spiralis] >gi|316976164|gb|EFV59500.1| sodium/calcium exchanger 1 [Trichinella spiralis]	567	1e-159	Ca2+ regulation related genes
Unigene133292_All	0.001	1.4879	10.5391	gi|6755889|ref|NP_036165.1|	short transient receptor potential channel 7 [Mus musculus] >gi|14548296|sp|Q9WVC5.1|TRPC7_MOUSE RecName: Full=Short transient receptor potential channel 7; Short=TrpC7; AltName: Full=Transient receptor protein 7; Short=TRP-7; Short=mTRP7 >gi|5326854|gb|AAD42069.1|AF139923_1 receptor-activated calcium channel [Mus musculus] >gi|111599862|gb|AAI17996.1| Transient receptor potential cation channel,…	73.2	4e-12	Ca2+ regulation related genes
Unigene28451_All	721.044	177.622	-2.02128	gi|6692808|dbj|BAA89417.1|	sarcoplasmic calcium-binding protein [Mizuhopecten yessoensis] >gi|6692812|dbj|BAA89419.1| sarcoplasmic calcium-binding protein [Mizuhopecten yessoensis]	288	6e-76	Ca2+ regulation related genes
Unigene120684_All	0.001	53.2375	15.7002	gi|6692808|dbj|BAA89417.1|	sarcoplasmic calcium-binding protein [Mizuhopecten yessoensis] >gi|6692812|dbj|BAA89419.1| sarcoplasmic calcium-binding protein [Mizuhopecten yessoensis]	57	1e-06	Ca2+ regulation related genes
Unigene48608_All	16.3166	13.3585	-0.288582	gi|387935427|sp|F7C1E2.2|SARAF_XENTR	RecName: Full=Store-operated calcium entry-associated regulatory factor; Short=SARAF; Short=SOCE-associated regulatory factor; AltName: Full=Transmembrane protein 66; Flags: Precursor	273	2e-71	Ca2+ regulation related genes
Unigene94937_All	9.426	6.3876	-0.561372	gi|115528|sp|P27166.2|CALM_STYLE	RecName: Full=Calmodulin; Short=CaM >gi|161195|gb|AAA29966.1| Calmodulin [Stylonychia lemnae]	201	2e-50	Ca2+ regulation related genes
Unigene16500_All	0.668	44.7483	6.06584	gi|49035754|sp|Q9GRJ1.3|CALM_LUMRU	RecName: Full=Calmodulin; Short=CaM >gi|11121264|emb|CAC14791.1| calmodulin [Lumbricus rubellus]	272	1e-71	Ca2+ regulation related genes
Unigene28780_All	55.7541	29.1044	-0.937841	gi|122063215|sp|P11121.2|CALM_PYUSP	RecName: Full=Calmodulin; Short=CaM	216	7e-55	Ca2+ regulation related genes
Unigene36211_All	3.8854	5.6898	0.550315	gi|122063216|sp|P62184.2|CALM_RENRE	RecName: Full=Calmodulin; Short=CaM	114	2e-23	Ca2+ regulation related genes
Unigene132901_All	0.1392	0.3676	1.40098	gi|122063218|sp|P21251.2|CALM_STIJA	RecName: Full=Calmodulin; Short=CaM	167	2e-40	Ca2+ regulation related genes
Unigene76433_All	1.3153	2.8953	1.13832	gi|125819787|ref|XP_001337872.1|	PREDICTED: voltage-dependent calcium channel gamma-5 subunit-like [Danio rerio]	53.1	6e-06	Ca2+ regulation related genes
Unigene39786_All	1.6457	2.9887	0.860817	gi|390356584|ref|XP_003728825.1|	PREDICTED: EF-hand calcium-binding domain-containing protein 5-like isoform 3 [Strongylocentrotus purpuratus]	103	2e-21	Ca2+ regulation related genes
Unigene51645_All	10.9363	19.7077	0.849635	gi|119351137|gb|ABL63470.1|	plasma membrane calcium ATPase [Pinctada fucata]	171	2e-41	Ca2+ regulation related genes
Unigene52109_All	3.3886	4.6111	0.444422	gi|119351137|gb|ABL63470.1|	plasma membrane calcium ATPase [Pinctada fucata]	142	3e-32	Ca2+ regulation related genes
Unigene80524_All	0.8332	1.6245	0.963261	gi|119351137|gb|ABL63470.1|	plasma membrane calcium ATPase [Pinctada fucata]	462	1e-128	Ca2+ regulation related genes
Unigene67937_All	0.9901	1.5759	0.67053	gi|119351137|gb|ABL63470.1|	plasma membrane calcium ATPase [Pinctada fucata]	280	8e-74	Ca2+ regulation related genes
Unigene139073_All	0.2203	0.8311	1.91555	gi|119351137|gb|ABL63470.1|	plasma membrane calcium ATPase [Pinctada fucata]	323	1e-86	Ca2+ regulation related genes
Unigene17144_All	0.5571	0.6363	0.191771	gi|119351137|gb|ABL63470.1|	plasma membrane calcium ATPase [Pinctada fucata]	1171	0	Ca2+ regulation related genes
Unigene139069_All	0.3022	0.5987	0.98633	gi|119351137|gb|ABL63470.1|	plasma membrane calcium ATPase [Pinctada fucata]	171	1e-41	Ca2+ regulation related genes
Unigene96297_All	1.5827	0.4064	-1.96142	gi|119351137|gb|ABL63470.1|	plasma membrane calcium ATPase [Pinctada fucata]	251	2e-65	Ca2+ regulation related genes
Unigene17143_All	0.0652	0.1291	0.985545	gi|119351137|gb|ABL63470.1|	plasma membrane calcium ATPase [Pinctada fucata]	1165	0	Ca2+ regulation related genes
Unigene60664_All	0.1194	0.001	-6.89966	gi|119351137|gb|ABL63470.1|	plasma membrane calcium ATPase [Pinctada fucata]	462	1e-128	Ca2+ regulation related genes
Unigene96296_All	0.001	0.001	0	gi|119351137|gb|ABL63470.1|	plasma membrane calcium ATPase [Pinctada fucata]	142	5e-33	Ca2+ regulation related genes
Unigene128624_All	0.001	1.2672	10.3074	gi|332025024|gb|EGI65211.1|	Neuronal calcium sensor 2 [Acromyrmex echinatior]	107	3e-22	Ca2+ regulation related genes
Unigene31571_All	2.7984	2.9827	0.0920167	gi|324516186|gb|ADY46451.1|	Neuronal calcium sensor 1 [Ascaris suum]	213	2e-54	Ca2+ regulation related genes
Unigene141249_All	1.2971	3.011	1.21495	gi|387766218|pdb|3VF1|A	Chain A, Structure Of A Calcium-Dependent 11r-Lipoxygenase Suggests A Mechanism For Ca-Regulation >gi|387766219|pdb|3VF1|B Chain B, Structure Of A Calcium-Dependent 11r-Lipoxygenase Suggests A Mechanism For Ca-Regulation	83.2	9e-15	Ca2+ regulation related genes
Unigene22798_All	1.4388	2.5337	0.81638	gi|387766218|pdb|3VF1|A	Chain A, Structure Of A Calcium-Dependent 11r-Lipoxygenase Suggests A Mechanism For Ca-Regulation >gi|387766219|pdb|3VF1|B Chain B, Structure Of A Calcium-Dependent 11r-Lipoxygenase Suggests A Mechanism For Ca-Regulation	62.8	5e-09	Ca2+ regulation related genes
Unigene33175_All	1.1793	0.9758	-0.273273	gi|387766218|pdb|3VF1|A	Chain A, Structure Of A Calcium-Dependent 11r-Lipoxygenase Suggests A Mechanism For Ca-Regulation >gi|387766219|pdb|3VF1|B Chain B, Structure Of A Calcium-Dependent 11r-Lipoxygenase Suggests A Mechanism For Ca-Regulation	360	2e-97	Ca2+ regulation related genes
Unigene138577_All	0.2361	0.8661	1.87514	gi|387766218|pdb|3VF1|A	Chain A, Structure Of A Calcium-Dependent 11r-Lipoxygenase Suggests A Mechanism For Ca-Regulation >gi|387766219|pdb|3VF1|B Chain B, Structure Of A Calcium-Dependent 11r-Lipoxygenase Suggests A Mechanism For Ca-Regulation	86.7	2e-15	Ca2+ regulation related genes
Unigene33176_All	0.3203	0.141	-1.18373	gi|387766218|pdb|3VF1|A	Chain A, Structure Of A Calcium-Dependent 11r-Lipoxygenase Suggests A Mechanism For Ca-Regulation >gi|387766219|pdb|3VF1|B Chain B, Structure Of A Calcium-Dependent 11r-Lipoxygenase Suggests A Mechanism For Ca-Regulation	75.1	2e-11	Ca2+ regulation related genes
Unigene49859_All	0.0335	0.1181	1.81778	gi|387766218|pdb|3VF1|A	Chain A, Structure Of A Calcium-Dependent 11r-Lipoxygenase Suggests A Mechanism For Ca-Regulation >gi|387766219|pdb|3VF1|B Chain B, Structure Of A Calcium-Dependent 11r-Lipoxygenase Suggests A Mechanism For Ca-Regulation	258	1e-66	Ca2+ regulation related genes
Unigene33174_All	0.0844	0.0867	0.038789	gi|387766218|pdb|3VF1|A	Chain A, Structure Of A Calcium-Dependent 11r-Lipoxygenase Suggests A Mechanism For Ca-Regulation >gi|387766219|pdb|3VF1|B Chain B, Structure Of A Calcium-Dependent 11r-Lipoxygenase Suggests A Mechanism For Ca-Regulation	374	1e-101	Ca2+ regulation related genes
Unigene33172_All	0.1998	0.0621	-1.68589	gi|387766218|pdb|3VF1|A	Chain A, Structure Of A Calcium-Dependent 11r-Lipoxygenase Suggests A Mechanism For Ca-Regulation >gi|387766219|pdb|3VF1|B Chain B, Structure Of A Calcium-Dependent 11r-Lipoxygenase Suggests A Mechanism For Ca-Regulation	374	1e-101	Ca2+ regulation related genes
Unigene49857_All	0.1584	0.0558	-1.50524	gi|387766218|pdb|3VF1|A	Chain A, Structure Of A Calcium-Dependent 11r-Lipoxygenase Suggests A Mechanism For Ca-Regulation >gi|387766219|pdb|3VF1|B Chain B, Structure Of A Calcium-Dependent 11r-Lipoxygenase Suggests A Mechanism For Ca-Regulation	168	1e-39	Ca2+ regulation related genes
Unigene33171_All	0.0363	0.032	-0.181898	gi|387766218|pdb|3VF1|A	Chain A, Structure Of A Calcium-Dependent 11r-Lipoxygenase Suggests A Mechanism For Ca-Regulation >gi|387766219|pdb|3VF1|B Chain B, Structure Of A Calcium-Dependent 11r-Lipoxygenase Suggests A Mechanism For Ca-Regulation	359	1e-96	Ca2+ regulation related genes
Unigene138707_All	0.001	0.001	0	gi|387766218|pdb|3VF1|A	Chain A, Structure Of A Calcium-Dependent 11r-Lipoxygenase Suggests A Mechanism For Ca-Regulation >gi|387766219|pdb|3VF1|B Chain B, Structure Of A Calcium-Dependent 11r-Lipoxygenase Suggests A Mechanism For Ca-Regulation	168	1e-39	Ca2+ regulation related genes
Unigene138708_All	0.001	0.001	0	gi|387766218|pdb|3VF1|A	Chain A, Structure Of A Calcium-Dependent 11r-Lipoxygenase Suggests A Mechanism For Ca-Regulation >gi|387766219|pdb|3VF1|B Chain B, Structure Of A Calcium-Dependent 11r-Lipoxygenase Suggests A Mechanism For Ca-Regulation	168	1e-39	Ca2+ regulation related genes
Unigene138709_All	0.001	0.001	0	gi|387766218|pdb|3VF1|A	Chain A, Structure Of A Calcium-Dependent 11r-Lipoxygenase Suggests A Mechanism For Ca-Regulation >gi|387766219|pdb|3VF1|B Chain B, Structure Of A Calcium-Dependent 11r-Lipoxygenase Suggests A Mechanism For Ca-Regulation	168	1e-39	Ca2+ regulation related genes
Unigene138710_All	0.001	0.001	0	gi|387766218|pdb|3VF1|A	Chain A, Structure Of A Calcium-Dependent 11r-Lipoxygenase Suggests A Mechanism For Ca-Regulation >gi|387766219|pdb|3VF1|B Chain B, Structure Of A Calcium-Dependent 11r-Lipoxygenase Suggests A Mechanism For Ca-Regulation	168	1e-39	Ca2+ regulation related genes
Unigene138711_All	0.001	0.001	0	gi|387766218|pdb|3VF1|A	Chain A, Structure Of A Calcium-Dependent 11r-Lipoxygenase Suggests A Mechanism For Ca-Regulation >gi|387766219|pdb|3VF1|B Chain B, Structure Of A Calcium-Dependent 11r-Lipoxygenase Suggests A Mechanism For Ca-Regulation	170	3e-40	Ca2+ regulation related genes
Unigene138712_All	0.001	0.001	0	gi|387766218|pdb|3VF1|A	Chain A, Structure Of A Calcium-Dependent 11r-Lipoxygenase Suggests A Mechanism For Ca-Regulation >gi|387766219|pdb|3VF1|B Chain B, Structure Of A Calcium-Dependent 11r-Lipoxygenase Suggests A Mechanism For Ca-Regulation	170	3e-40	Ca2+ regulation related genes
Unigene71092_All	3.59	1.4117	-1.34655	gi|387766218|pdb|3VF1|A	Chain A, Structure Of A Calcium-Dependent 11r-Lipoxygenase Suggests A Mechanism For Ca-Regulation >gi|387766219|pdb|3VF1|B Chain B, Structure Of A Calcium-Dependent 11r-Lipoxygenase Suggests A Mechanism For Ca-Regulation	68.9	4e-10	Ca2+ regulation related genes
Unigene13321_All	1.5079	3.4431	1.19117	gi|387766218|pdb|3VF1|A	Chain A, Structure Of A Calcium-Dependent 11r-Lipoxygenase Suggests A Mechanism For Ca-Regulation >gi|387766219|pdb|3VF1|B Chain B, Structure Of A Calcium-Dependent 11r-Lipoxygenase Suggests A Mechanism For Ca-Regulation	226	3e-57	Ca2+ regulation related genes
Unigene49860_All	0.6822	1.6132	1.24166	gi|387766218|pdb|3VF1|A	Chain A, Structure Of A Calcium-Dependent 11r-Lipoxygenase Suggests A Mechanism For Ca-Regulation >gi|387766219|pdb|3VF1|B Chain B, Structure Of A Calcium-Dependent 11r-Lipoxygenase Suggests A Mechanism For Ca-Regulation	205	8e-51	Ca2+ regulation related genes
Unigene21876_All	279.69	171.538	-0.705298	gi|14422379|dbj|BAB60813.1|	calponin-like protein [Mytilus galloprovincialis]	155	4e-36	Ca2+ regulation related genes
Unigene110156_All	0.7662	0.001	-9.58158	gi|14422379|dbj|BAB60813.1|	calponin-like protein [Mytilus galloprovincialis]	67.8	2e-10	Ca2+ regulation related genes
Unigene101520_All	1.9373	0.001	-10.9198	gi|14422379|dbj|BAB60813.1|	calponin-like protein [Mytilus galloprovincialis]	100	2e-20	Ca2+ regulation related genes
Unigene131457_All	627.366	133.132	-2.23645	gi|14422379|dbj|BAB60813.1|	calponin-like protein [Mytilus galloprovincialis]	342	5e-92	Ca2+ regulation related genes
Unigene40503_All	19.3607	5.0699	-1.9331	gi|14422379|dbj|BAB60813.1|	calponin-like protein [Mytilus galloprovincialis]	357	1e-96	Ca2+ regulation related genes
Unigene92761_All	1.7986	0.5872	-1.61495	gi|14422379|dbj|BAB60813.1|	calponin-like protein [Mytilus galloprovincialis]	357	1e-96	Ca2+ regulation related genes
Unigene48985_All	318.428	118.063	-1.43141	gi|14422379|dbj|BAB60813.1|	calponin-like protein [Mytilus galloprovincialis]	431	1e-119	Ca2+ regulation related genes
Unigene10777_All	150.379	66.0056	-1.18794	gi|14422379|dbj|BAB60813.1|	calponin-like protein [Mytilus galloprovincialis]	301	3e-80	Ca2+ regulation related genes
Unigene82821_All	2044.51	925.909	-1.14281	gi|14422379|dbj|BAB60813.1|	calponin-like protein [Mytilus galloprovincialis]	342	6e-92	Ca2+ regulation related genes
Unigene21584_All	17.1028	19.0721	0.157231	gi|241998146|ref|XP_002433716.1|	calponin homology (CH) domain-containing, chdc/lrch [Ixodes scapularis] >gi|215495475|gb|EEC05116.1| calponin homology (CH) domain-containing, chdc/lrch [Ixodes scapularis]	277	6e-73	Ca2+ regulation related genes
Unigene67866_All	193.91	90.2852	-1.10282	gi|256052491|ref|XP_002569800.1|	calponin homolog [Schistosoma mansoni]	184	1e-44	Ca2+ regulation related genes
Unigene3801_All	3.2671	6.4996	0.99234	gi|41054309|ref|NP_956047.1|	calponin 3, acidic a [Danio rerio] >gi|31419012|gb|AAH53309.1| Calponin 3, acidic a [Danio rerio]	154	2e-35	Ca2+ regulation related genes
Unigene11079_All	12.0939	10.9134	-0.148179	gi|156144968|gb|ABU53030.1|	calponin [Haliotis diversicolor]	188	5e-46	Ca2+ regulation related genes
Unigene67175_All	57.8566	83.5225	0.529683	gi|355562267|gb|EHH18861.1|	Calmodulin-like skin protein [Macaca mulatta]	76.6	4e-12	Ca2+ regulation related genes
Unigene1648_All	4.4478	5.5831	0.327974	gi|47550941|ref|NP_999644.1|	calmodulin-binding carboxy-terminal kinesin [Strongylocentrotus purpuratus] >gi|6166459|gb|AAF04841.1|AF191095_1 kinesin-C [Strongylocentrotus purpuratus]	820	0	Ca2+ regulation related genes
Unigene54816_All	1.8526	2.7434	0.566414	gi|47550941|ref|NP_999644.1|	calmodulin-binding carboxy-terminal kinesin [Strongylocentrotus purpuratus] >gi|6166459|gb|AAF04841.1|AF191095_1 kinesin-C [Strongylocentrotus purpuratus]	122	3e-26	Ca2+ regulation related genes
Unigene3207_All	2.2781	1.4658	-0.636143	gi|47550941|ref|NP_999644.1|	calmodulin-binding carboxy-terminal kinesin [Strongylocentrotus purpuratus] >gi|6166459|gb|AAF04841.1|AF191095_1 kinesin-C [Strongylocentrotus purpuratus]	211	3e-53	Ca2+ regulation related genes
Unigene102770_All	0.9675	0.5324	-0.861751	gi|47550941|ref|NP_999644.1|	calmodulin-binding carboxy-terminal kinesin [Strongylocentrotus purpuratus] >gi|6166459|gb|AAF04841.1|AF191095_1 kinesin-C [Strongylocentrotus purpuratus]	101	1e-20	Ca2+ regulation related genes
Unigene8124_All	0.7359	0.3645	-1.01359	gi|47550941|ref|NP_999644.1|	calmodulin-binding carboxy-terminal kinesin [Strongylocentrotus purpuratus] >gi|6166459|gb|AAF04841.1|AF191095_1 kinesin-C [Strongylocentrotus purpuratus]	301	3e-80	Ca2+ regulation related genes
Unigene62114_All	24.1093	22.5642	-0.0955541	gi|294860886|gb|ADF45339.1|	calmodulin-2 [Chlamys farreri]	288	1e-75	Ca2+ regulation related genes
Unigene134181_All	0.2242	0.6251	1.4793	gi|294860886|gb|ADF45339.1|	calmodulin-2 [Chlamys farreri]	288	4e-76	Ca2+ regulation related genes
Unigene21434_All	7.2178	6.0156	-0.262851	gi|310756740|gb|ADP20511.1|	calmodulin isoform 3 [Fukomys anselli]	62	2e-08	Ca2+ regulation related genes
Unigene93416_All	0.2442	0.3225	0.401236	gi|310756740|gb|ADP20511.1|	calmodulin isoform 3 [Fukomys anselli]	62	8e-09	Ca2+ regulation related genes
Unigene61326_All	2.0628	3.4206	0.729645	gi|123246601|emb|CAM24789.1|	calmodulin binding transcription activator 1 [Mus musculus]	159	3e-37	Ca2+ regulation related genes
Unigene87183_All	1.9038	0.0986	-4.27115	gi|296471693|gb|DAA13808.1|	calmodulin 2-like [Bos taurus]	94.7	1e-18	Ca2+ regulation related genes
Unigene38689_All	6.8848	10.6529	0.62976	gi|321268063|gb|ADW78835.1|	calmodulin 1 [Schistosoma mansoni]	207	1e-51	Ca2+ regulation related genes
Unigene16043_All	11.85	20.6426	0.800738	gi|355674968|gb|AER95393.1|	calmodulin 1 [Mustela putorius furo]	129	6e-29	Ca2+ regulation related genes
Unigene98237_All	0.9777	0.123	-2.99073	gi|355674968|gb|AER95393.1|	calmodulin 1 [Mustela putorius furo]	159	3e-38	Ca2+ regulation related genes
Unigene16493_All	0.001	0.001	0	gi|355674968|gb|AER95393.1|	calmodulin 1 [Mustela putorius furo]	272	9e-72	Ca2+ regulation related genes
Unigene3175_All	0.8765	2.7492	1.64919	gi|71411702|ref|XP_808089.1|	calmodulin [Trypanosoma cruzi strain CL Brener]	122	1e-26	Ca2+ regulation related genes
Unigene12849_All	16.1395	11.152	-0.533293	gi|256075580|ref|XP_002574096.1|	calmodulin [Schistosoma mansoni]	294	6e-78	Ca2+ regulation related genes
Unigene16492_All	0.001	0.001	0	gi|256075580|ref|XP_002574096.1|	calmodulin [Schistosoma mansoni]	283	4e-75	Ca2+ regulation related genes
Unigene51622_All	0.8838	4.0252	2.18727	gi|256075580|ref|XP_002574096.1|	calmodulin [Schistosoma mansoni]	218	4e-55	Ca2+ regulation related genes
Unigene81484_All	8.8479	13.6647	0.627047	gi|326428760|gb|EGD74330.1|	calmodulin [Salpingoeca sp. ATCC 50818]	143	8e-33	Ca2+ regulation related genes
Unigene12955_All	1.708	2.1831	0.35407	gi|326428760|gb|EGD74330.1|	calmodulin [Salpingoeca sp. ATCC 50818]	141	2e-32	Ca2+ regulation related genes
Unigene115097_All	0.0771	0.1358	0.816681	gi|326428760|gb|EGD74330.1|	calmodulin [Salpingoeca sp. ATCC 50818]	143	3e-33	Ca2+ regulation related genes
Unigene12896_All	3.0282	0.9755	-1.63425	gi|326428760|gb|EGD74330.1|	calmodulin [Salpingoeca sp. ATCC 50818]	110	1e-22	Ca2+ regulation related genes
Unigene31896_All	1.506	3.271	1.11901	gi|281206894|gb|EFA81078.1|	calmodulin [Polysphondylium pallidum PN500]	124	1e-27	Ca2+ regulation related genes
Unigene28612_All	1.4463	1.7829	0.301859	gi|281206894|gb|EFA81078.1|	calmodulin [Polysphondylium pallidum PN500]	141	5e-32	Ca2+ regulation related genes
Unigene79245_All	1.4259	1.1414	-0.321068	gi|281206894|gb|EFA81078.1|	calmodulin [Polysphondylium pallidum PN500]	129	4e-29	Ca2+ regulation related genes
Unigene6148_All	1.4051	1.1247	-0.321133	gi|281206894|gb|EFA81078.1|	calmodulin [Polysphondylium pallidum PN500]	141	5e-32	Ca2+ regulation related genes
Unigene34952_All	21.8396	3.905	-2.48355	gi|281206894|gb|EFA81078.1|	calmodulin [Polysphondylium pallidum PN500]	141	1e-31	Ca2+ regulation related genes
Unigene59849_All	9.0646	3.7101	-1.28879	gi|281206894|gb|EFA81078.1|	calmodulin [Polysphondylium pallidum PN500]	141	7e-32	Ca2+ regulation related genes
Unigene12024_All	6.0958	5.8274	-0.0649632	gi|68066708|ref|XP_675328.1|	calmodulin [Plasmodium berghei strain ANKA] >gi|70944847|ref|XP_742310.1| calmodulin [Plasmodium chabaudi chabaudi] >gi|82753412|ref|XP_727667.1| calmodulin [Plasmodium yoelii yoelii 17XNL] >gi|23483622|gb|EAA19232.1| calmodulin [Plasmodium yoelii yoelii]	123	6e-27	Ca2+ regulation related genes
Unigene78087_All	2.751	3.0951	0.17003	gi|68066708|ref|XP_675328.1|	calmodulin [Plasmodium berghei strain ANKA] >gi|70944847|ref|XP_742310.1| calmodulin [Plasmodium chabaudi chabaudi] >gi|82753412|ref|XP_727667.1| calmodulin [Plasmodium yoelii yoelii 17XNL] >gi|23483622|gb|EAA19232.1| calmodulin [Plasmodium yoelii yoelii]	177	5e-43	Ca2+ regulation related genes
Unigene59999_All	4.8228	3.7961	-0.345353	gi|46517823|gb|AAQ20043.1|	calmodulin [Pinctada fucata]	137	2e-31	Ca2+ regulation related genes
Unigene68152_All	1.1927	2.1003	0.816364	gi|46517823|gb|AAQ20043.1|	calmodulin [Pinctada fucata]	296	2e-78	Ca2+ regulation related genes
Unigene16487_All	0.1775	0.2344	0.401154	gi|46517823|gb|AAQ20043.1|	calmodulin [Pinctada fucata]	287	5e-76	Ca2+ regulation related genes
Unigene140237_All	0.001	0.1297	7.01903	gi|46517823|gb|AAQ20043.1|	calmodulin [Pinctada fucata]	296	1e-78	Ca2+ regulation related genes
Unigene140236_All	0.001	0.001	0	gi|46517823|gb|AAQ20043.1|	calmodulin [Pinctada fucata]	296	2e-78	Ca2+ regulation related genes
Unigene140238_All	0.001	0.001	0	gi|46517823|gb|AAQ20043.1|	calmodulin [Pinctada fucata]	296	9e-79	Ca2+ regulation related genes
Unigene16485_All	0.001	0.001	0	gi|46517823|gb|AAQ20043.1|	calmodulin [Pinctada fucata]	290	5e-77	Ca2+ regulation related genes
Unigene16490_All	0.001	0.001	0	gi|46517823|gb|AAQ20043.1|	calmodulin [Pinctada fucata]	276	1e-72	Ca2+ regulation related genes
Unigene64085_All	4.3723	5.3897	0.301813	gi|330463350|gb|ABF38946.2|	calmodulin [Phytomonas serpens]	53.9	2e-06	Ca2+ regulation related genes
Unigene4291_All	2.4534	5.6062	1.19224	gi|308323793|gb|ADO29032.1|	calmodulin [Ictalurus punctatus]	142	2e-32	Ca2+ regulation related genes
Unigene78814_All	0.001	0.0516	5.6893	gi|74096311|ref|NP_001027633.1|	calmodulin [Ciona intestinalis] >gi|49035514|sp|O02367.3|CALM_CIOIN RecName: Full=Calmodulin; Short=CaM; AltName: Full=Ci-CaM >gi|2181205|emb|CAA73906.1| calmodulin [Ciona intestinalis] >gi|28556903|dbj|BAC57528.1| calmodulin homologue [Ciona intestinalis]	283	2e-74	Ca2+ regulation related genes
Unigene16488_All	0.001	0.001	0	gi|74096311|ref|NP_001027633.1|	calmodulin [Ciona intestinalis] >gi|49035514|sp|O02367.3|CALM_CIOIN RecName: Full=Calmodulin; Short=CaM; AltName: Full=Ci-CaM >gi|2181205|emb|CAA73906.1| calmodulin [Ciona intestinalis] >gi|28556903|dbj|BAC57528.1| calmodulin homologue [Ciona intestinalis]	263	1e-68	Ca2+ regulation related genes
Unigene16499_All	1.6234	3.7617	1.21237	gi|74096311|ref|NP_001027633.1|	calmodulin [Ciona intestinalis] >gi|49035514|sp|O02367.3|CALM_CIOIN RecName: Full=Calmodulin; Short=CaM; AltName: Full=Ci-CaM >gi|2181205|emb|CAA73906.1| calmodulin [Ciona intestinalis] >gi|28556903|dbj|BAC57528.1| calmodulin homologue [Ciona intestinalis]	277	4e-73	Ca2+ regulation related genes
Unigene16483_All	6.7178	17.669	1.39516	gi|74096311|ref|NP_001027633.1|	calmodulin [Ciona intestinalis] >gi|49035514|sp|O02367.3|CALM_CIOIN RecName: Full=Calmodulin; Short=CaM; AltName: Full=Ci-CaM >gi|2181205|emb|CAA73906.1| calmodulin [Ciona intestinalis] >gi|28556903|dbj|BAC57528.1| calmodulin homologue [Ciona intestinalis]	278	2e-73	Ca2+ regulation related genes
Unigene92696_All	1.1608	0.001	-10.1809	gi|320167770|gb|EFW44669.1|	calmodulin [Capsaspora owczarzaki ATCC 30864]	99	3e-19	Ca2+ regulation related genes
Unigene34495_All	25.5783	11.5869	-1.14243	gi|262073073|ref|NP_001159980.1|	calmodulin [Bos taurus] >gi|296475914|gb|DAA18029.1| calmodulin [Bos taurus]	225	8e-57	Ca2+ regulation related genes
Unigene29536_All	9.5123	13.4495	0.499686	gi|157131042|ref|XP_001655791.1|	calmodulin [Aedes aegypti] >gi|108871668|gb|EAT35893.1| calmodulin [Aedes aegypti]	145	4e-33	Ca2+ regulation related genes
Unigene72699_All	2.711	6.2062	1.19489	gi|157131042|ref|XP_001655791.1|	calmodulin [Aedes aegypti] >gi|108871668|gb|EAT35893.1| calmodulin [Aedes aegypti]	145	5e-33	Ca2+ regulation related genes
Unigene140239_All	5.4532	7.1317	0.387143	gi|332030549|gb|EGI70237.1|	Calmodulin [Acromyrmex echinatior]	194	1e-48	Ca2+ regulation related genes
Unigene113145_All	0.001	0.4411	8.78496	gi|332030549|gb|EGI70237.1|	Calmodulin [Acromyrmex echinatior]	189	1e-46	Ca2+ regulation related genes
Unigene16495_All	0.001	0.1086	6.76288	gi|332030549|gb|EGI70237.1|	Calmodulin [Acromyrmex echinatior]	276	2e-72	Ca2+ regulation related genes
Unigene16497_All	0.0365	0.0322	-0.180836	gi|332030549|gb|EGI70237.1|	Calmodulin [Acromyrmex echinatior]	283	3e-74	Ca2+ regulation related genes
Unigene15157_All	0.001	0.001	0	gi|332030549|gb|EGI70237.1|	Calmodulin [Acromyrmex echinatior]	299	2e-79	Ca2+ regulation related genes
Unigene29397_All	0.001	0.001	0	gi|332030549|gb|EGI70237.1|	Calmodulin [Acromyrmex echinatior]	284	7e-75	Ca2+ regulation related genes
Unigene45496_All	0.001	0.001	0	gi|332030549|gb|EGI70237.1|	Calmodulin [Acromyrmex echinatior]	295	3e-78	Ca2+ regulation related genes
Unigene92697_All	0.359	0.001	-8.48784	gi|332030549|gb|EGI70237.1|	Calmodulin [Acromyrmex echinatior]	100	9e-20	Ca2+ regulation related genes
Unigene81378_All	348.612	142.259	-1.2931	gi|332030549|gb|EGI70237.1|	Calmodulin [Acromyrmex echinatior]	212	4e-53	Ca2+ regulation related genes
Unigene129394_All	0.2461	3.7914	3.94541	gi|332030549|gb|EGI70237.1|	Calmodulin [Acromyrmex echinatior]	172	2e-41	Ca2+ regulation related genes
Unigene43867_All	12.994	17.3482	0.41694	gi|351709269|gb|EHB12188.1|	Calcium-regulated heat stable protein 1 [Heterocephalus glaber]	121	7e-26	Ca2+ regulation related genes
Unigene126004_All	0.001	19.8169	14.2744	gi|19421994|gb|AAL87849.1|	calcium-binding protein [Echinococcus granulosus]	75.5	7e-13	Ca2+ regulation related genes
Unigene141967_All	0.001	2.3703	11.2109	gi|170571440|ref|XP_001891729.1|	Calcium-binding protein [Brugia malayi]	58.9	7e-08	Ca2+ regulation related genes
Unigene17966_All	3.6492	2.8339	-0.364791	gi|307181681|gb|EFN69184.1|	Calcium-binding mitochondrial carrier protein Aralar1 [Camponotus floridanus]	548	1e-154	Ca2+ regulation related genes
Unigene78644_All	3.1658	2.1209	-0.577894	gi|307181681|gb|EFN69184.1|	Calcium-binding mitochondrial carrier protein Aralar1 [Camponotus floridanus]	176	7e-43	Ca2+ regulation related genes
Unigene78700_All	3.193	4.1916	0.392588	gi|38016943|ref|NP_116179.2|	calcium release-activated calcium channel protein 1 [Homo sapiens] >gi|97180269|sp|Q96D31.2|CRCM1_HUMAN RecName: Full=Calcium release-activated calcium channel protein 1; AltName: Full=Protein orai-1; AltName: Full=Transmembrane protein 142A >gi|49899250|gb|AAH75831.1| ORAI calcium release-activated calcium modulator 1 [Homo sapiens] >gi|54035070|gb|AAH15369.2| ORAI calcium release-activated calc…	144	3e-33	Ca2+ regulation related genes
Unigene4825_All	1.0383	3.3955	1.7094	gi|58331855|ref|NP_001011099.1|	calcium homeostasis endoplasmic reticulum protein [Xenopus (Silurana) tropicalis] >gi|54038613|gb|AAH84494.1| calcium homeostasis endoplasmic reticulum protein [Xenopus (Silurana) tropicalis]	60.8	1e-07	Ca2+ regulation related genes
Unigene69534_All	43.5617	35.7548	-0.284923	gi|157823443|ref|NP_001099534.1|	calcium homeostasis endoplasmic reticulum protein [Rattus norvegicus]	337	9e-91	Ca2+ regulation related genes
Unigene50941_All	2.0787	0.4723	-2.13791	gi|332380508|gb|AEE65421.1|	calcium channel beta subunit splice isoform B- [Lymnaea stagnalis]	678	0	Ca2+ regulation related genes
Unigene50942_All	3.5749	1.4967	-1.25612	gi|332380504|gb|AEE65419.1|	calcium channel beta subunit splice isoform A- [Lymnaea stagnalis]	725	0	Ca2+ regulation related genes
Unigene22248_All	3.8331	6.5639	0.776042	gi|55979206|gb|AAV69062.1|	alkaline phosphatase [Pinctada fucata]	523	1e-146	Ca2+ regulation related genes
Unigene35412_All	2.0191	3.6199	0.842237	gi|55979206|gb|AAV69062.1|	alkaline phosphatase [Pinctada fucata]	194	1e-47	Ca2+ regulation related genes
Unigene2639_All	2.7821	2.9326	0.076006	gi|55979206|gb|AAV69062.1|	alkaline phosphatase [Pinctada fucata]	329	1e-88	Ca2+ regulation related genes
Unigene150411_All	0.001	0.8385	9.71167	gi|55979206|gb|AAV69062.1|	alkaline phosphatase [Pinctada fucata]	102	7e-21	Ca2+ regulation related genes
Unigene1321_All	0.0744	0.3277	2.139	gi|55979206|gb|AAV69062.1|	alkaline phosphatase [Pinctada fucata]	324	1e-86	Ca2+ regulation related genes
Unigene82688_All	0.1259	0.1663	0.40151	gi|55979206|gb|AAV69062.1|	alkaline phosphatase [Pinctada fucata]	484	1e-135	Ca2+ regulation related genes
Unigene35411_All	0.1721	0.0606	-1.50586	gi|55979206|gb|AAV69062.1|	alkaline phosphatase [Pinctada fucata]	194	9e-48	Ca2+ regulation related genes
Unigene24241_All	0.0792	0.0523	-0.598689	gi|55979206|gb|AAV69062.1|	alkaline phosphatase [Pinctada fucata]	523	1e-146	Ca2+ regulation related genes
Unigene28291_All	4.9195	10.1806	1.04924	gi|55979206|gb|AAV69062.1|	alkaline phosphatase [Pinctada fucata]	359	2e-97	Ca2+ regulation related genes
Unigene1320_All	2.2143	5.2166	1.23626	gi|55979206|gb|AAV69062.1|	alkaline phosphatase [Pinctada fucata]	379	1e-103	Ca2+ regulation related genes
Unigene77225_All	1.1724	3.4901	1.5738	gi|55979206|gb|AAV69062.1|	alkaline phosphatase [Pinctada fucata]	228	1e-58	Ca2+ regulation related genes
Unigene52097_All	1.5571	6.2818	2.01232	gi|55979206|gb|AAV69062.1|	alkaline phosphatase [Pinctada fucata]	298	6e-79	Ca2+ regulation related genes
Unigene73607_All	4.5738	3.8883	-0.234254	gi|336455317|gb|AEI59134.1|	chitotriosidase-like protein [Branchiostoma japonicum]	73.2	4e-12	Shell framework elements
Unigene30140_All	1.6565	1.7503	0.079464	gi|336455317|gb|AEI59134.1|	chitotriosidase-like protein [Branchiostoma japonicum]	62.4	7e-09	Shell framework elements
Unigene5237_All	2.9607	5.5948	0.918148	gi|307214705|gb|EFN89634.1|	Chitotriosidase-1 [Harpegnathos saltator]	227	1e-57	Shell framework elements
Unigene34978_All	2.799	3.7543	0.423632	gi|41054089|ref|NP_956161.1|	chitobiosyldiphosphodolichol beta-mannosyltransferase [Danio rerio] >gi|33416875|gb|AAH55554.1| Asparagine-linked glycosylation 1 homolog (yeast, beta-1,4-mannosyltransferase) [Danio rerio]	442	1e-122	Shell framework elements
Unigene17840_All	2.9132	3.9919	0.454471	gi|371782190|emb|CCE46157.1|	chitobiase [Pinctada margaritifera]	203	3e-50	Shell framework elements
Unigene55144_All	25.2763	20.0763	-0.332292	gi|123449827|ref|XP_001313629.1|	chitinase [Trichomonas vaginalis G3]	56.2	5e-06	Shell framework elements
Unigene63083_All	6.803	8.4339	0.310029	gi|123449827|ref|XP_001313629.1|	chitinase [Trichomonas vaginalis G3]	60.1	3e-07	Shell framework elements
Unigene36753_All	1.8431	3.3358	0.855898	gi|123449827|ref|XP_001313629.1|	chitinase [Trichomonas vaginalis G3]	59.7	3e-07	Shell framework elements
Unigene60330_All	4.3989	4.0606	-0.11545	gi|60654961|gb|AAS77206.1|	chitin synthase 2 [Brugia malayi]	65.9	4e-09	Shell framework elements
Unigene52609_All	2.8223	2.8748	0.0265902	gi|152205944|dbj|BAF73720.1|	chitin synthase [Pinctada fucata]	185	1e-45	Shell framework elements
Unigene52349_All	1.1033	2.2418	1.02283	gi|152205944|dbj|BAF73720.1|	chitin synthase [Pinctada fucata]	774	0	Shell framework elements
Unigene19024_All	1.8734	2.157	0.203367	gi|152205944|dbj|BAF73720.1|	chitin synthase [Pinctada fucata]	144	5e-33	Shell framework elements
Unigene128677_All	0.001	0.0863	6.43129	gi|152205944|dbj|BAF73720.1|	chitin synthase [Pinctada fucata]	401	1e-110	Shell framework elements
Unigene50303_All	19.5802	24.2872	0.310801	gi|146152115|gb|ABQ08059.1|	chitin synthase [Mytilus galloprovincialis]	866	0	Shell framework elements
Unigene14599_All	1.023	1.2761	0.318935	gi|146152115|gb|ABQ08059.1|	chitin synthase [Mytilus galloprovincialis]	252	4e-66	Shell framework elements
Unigene75357_All	0.6641	0.8186	0.301758	gi|146152115|gb|ABQ08059.1|	chitin synthase [Mytilus galloprovincialis]	158	9e-38	Shell framework elements
Unigene19753_All	1.4981	3.0339	1.01804	gi|68159936|gb|AAY86556.1|	chitin synthase [Atrina rigida]	131	3e-29	Shell framework elements
Unigene39776_All	1.798	2.1663	0.26884	gi|68159936|gb|AAY86556.1|	chitin synthase [Atrina rigida]	146	3e-34	Shell framework elements
Unigene83642_All	3.2932	2.1479	-0.616563	gi|68159936|gb|AAY86556.1|	chitin synthase [Atrina rigida]	157	6e-37	Shell framework elements
Unigene53633_All	0.5257	1.2035	1.19492	gi|68159936|gb|AAY86556.1|	chitin synthase [Atrina rigida]	92.4	2e-17	Shell framework elements
Unigene126095_All	0.8897	0.9258	0.0573816	gi|68159936|gb|AAY86556.1|	chitin synthase [Atrina rigida]	256	2e-67	Shell framework elements
Unigene25922_All	0.7825	0.8612	0.138258	gi|68159936|gb|AAY86556.1|	chitin synthase [Atrina rigida]	214	8e-55	Shell framework elements
Unigene124626_All	0.3053	0.6719	1.13802	gi|68159936|gb|AAY86556.1|	chitin synthase [Atrina rigida]	139	4e-32	Shell framework elements
Unigene102912_All	1.0791	0.2924	-1.88381	gi|68159936|gb|AAY86556.1|	chitin synthase [Atrina rigida]	190	2e-47	Shell framework elements
Unigene68657_All	2.8769	5.3538	0.896048	gi|389614990|dbj|BAM20495.1|	chitin deacetylase-like 5, partial [Papilio polytes]	114	4e-23	Shell framework elements
Unigene68656_All	1.949	2.7172	0.479387	gi|389614990|dbj|BAM20495.1|	chitin deacetylase-like 5, partial [Papilio polytes]	103	7e-20	Shell framework elements
Unigene29074_All	30.0333	30.9244	0.0421826	gi|166998661|ref|NP_001107799.1|	chitin deacetylase 5 isoform B precursor [Tribolium castaneum] >gi|158562484|gb|ABW74148.1| chitin deacetylase 5B [Tribolium castaneum]	224	1e-56	Shell framework elements
Unigene3012_All	31.4881	48.8017	0.632125	gi|92110434|emb|CAI96027.1|	Chit3 protein [Crassostrea gigas]	448	1e-123	Shell framework elements
Unigene51245_All	53.9145	132.036	1.29218	gi|371782190|emb|CCE46157.1|	chitobiase [Pinctada margaritifera]	89.7	5e-16	Shell framework elements
Unigene66401_All	1.8991	5.932	1.6432	gi|371782190|emb|CCE46157.1|	chitobiase [Pinctada margaritifera]	212	2e-52	Shell framework elements
Unigene45126_All	15.5062	50.8514	1.71344	gi|371782190|emb|CCE46157.1|	chitobiase [Pinctada margaritifera]	169	3e-40	Shell framework elements
Unigene140002_All	0.3943	1.9094	2.27575	gi|371782190|emb|CCE46157.1|	chitobiase [Pinctada margaritifera]	76.3	2e-12	Shell framework elements
Unigene17708_All	6.7081	19.3109	1.52544	gi|111494006|gb|AAI05681.1|	Chitinase 1 (chitotriosidase) [Homo sapiens] >gi|111494114|gb|AAI05682.1| Chitinase 1 (chitotriosidase) [Homo sapiens]	388	1e-106	Shell framework elements
Unigene4228_All	2.0196	7.9736	1.98116	gi|152205944|dbj|BAF73720.1|	chitin synthase [Pinctada fucata]	127	2e-28	Shell framework elements
Unigene51590_All	0.9497	4.9774	2.38985	gi|146152115|gb|ABQ08059.1|	chitin synthase [Mytilus galloprovincialis]	521	1e-146	Shell framework elements
Unigene3651_All	1.493	5.7609	1.94808	gi|68159936|gb|AAY86556.1|	chitin synthase [Atrina rigida]	404	1e-111	Shell framework elements
Unigene130336_All	0.001	2.5818	11.3342	gi|336289018|gb|AEI30868.1|	chitin deacetylase 1 [Mamestra brassicae]	195	6e-49	Shell framework elements
Unigene1759_All	35.6183	42.3148	0.248544	gi|213511326|ref|NP_001135106.1|	Beta-hexosaminidase beta chain precursor [Salmo salar] >gi|209154068|gb|ACI33266.1| Beta-hexosaminidase beta chain precursor [Salmo salar]	563	1e-158	Shell framework elements
Unigene29703_All	1.2617	2.9745	1.23728	gi|168693605|ref|NP_001108317.1|	beta-hexosaminidase subunit beta precursor [Danio rerio] >gi|123230236|emb|CAM16012.1| novel protein similar to vertebrate hexosaminidase A (alpha polypeptide) (HEXA) [Danio rerio]	110	1e-22	Shell framework elements
Unigene70906_All	2.1357	2.8807	0.43171	gi|32452643|emb|CAC82191.1|	tyrosinase [Sepia officinalis]	151	3e-35	Shell framework elements
Unigene124884_All	0.5779	1.2721	1.13832	gi|32452643|emb|CAC82191.1|	tyrosinase [Sepia officinalis]	105	9e-22	Shell framework elements
Unigene18441_All	23.6089	14.175	-0.735982	gi|193878323|gb|ACF25906.1|	tyrosinase [Chlamys farreri]	502	1e-140	Shell framework elements
Unigene1436_All	3.6153	3.9472	0.126714	gi|193878323|gb|ACF25906.1|	tyrosinase [Chlamys farreri]	147	2e-33	Shell framework elements
Unigene20326_All	1.9062	1.9182	0.00905365	gi|193878323|gb|ACF25906.1|	tyrosinase [Chlamys farreri]	79	2e-13	Shell framework elements
Unigene52460_All	2.209	1.1565	-0.933628	gi|193878323|gb|ACF25906.1|	tyrosinase [Chlamys farreri]	214	2e-54	Shell framework elements
Unigene122690_All	0.5486	1.127	1.03866	gi|193878323|gb|ACF25906.1|	tyrosinase [Chlamys farreri]	60.1	3e-08	Shell framework elements
Unigene127475_All	0.001	0.7904	9.62644	gi|193878323|gb|ACF25906.1|	tyrosinase [Chlamys farreri]	129	4e-29	Shell framework elements
Unigene135275_All	0.4799	0.6338	0.401294	gi|193878323|gb|ACF25906.1|	tyrosinase [Chlamys farreri]	133	7e-30	Shell framework elements
Unigene84943_All	1.2044	0.1515	-2.99092	gi|193878323|gb|ACF25906.1|	tyrosinase [Chlamys farreri]	65.1	1e-09	Shell framework elements
Unigene95103_All	0.001	0.001	0	gi|193878323|gb|ACF25906.1|	tyrosinase [Chlamys farreri]	107	1e-22	Shell framework elements
Unigene2117_All	3.0816	8.9593	1.53971	gi|324510605|gb|ADY44435.1|	Tyrosinase-like protein tyr-1, partial [Ascaris suum]	58.5	8e-07	Shell framework elements
Unigene67846_All	1.9511	5.3101	1.44445	gi|34850933|dbj|BAC87844.1|	tyrosinase precursor 2 [Illex argentinus]	155	3e-36	Shell framework elements
Unigene68286_All	1.7222	5.5916	1.69901	gi|34850933|dbj|BAC87844.1|	tyrosinase precursor 2 [Illex argentinus]	209	2e-52	Shell framework elements
Unigene71017_All	140.778	390.883	1.47332	gi|193878323|gb|ACF25906.1|	tyrosinase [Chlamys farreri]	455	1e-126	Shell framework elements
Unigene60522_All	4.8491	24.0245	2.30872	gi|193878323|gb|ACF25906.1|	tyrosinase [Chlamys farreri]	112	8e-24	Shell framework elements
Unigene19520_All	6.8897	44.0173	2.67556	gi|193878323|gb|ACF25906.1|	tyrosinase [Chlamys farreri]	280	4e-73	Shell framework elements
Unigene18196_All	3.2479	1.5887	-1.03166	gi|353558891|sp|P86952.1|TYRO_PINMA	RecName: Full=Tyrosinase-like protein; AltName: Full=Tyrosinase-2; Flags: Precursor	79	3e-13	Shell framework elements
Unigene69143_All	23.0356	12.6606	-0.863519	gi|147901111|ref|NP_001079801.1|	matrilin 1, cartilage matrix protein precursor [Xenopus laevis] >gi|32450626|gb|AAH54272.1| MGC64509 protein [Xenopus laevis]	177	2e-42	Shell framework elements
Unigene13775_All	3.4131	2.8889	-0.240562	gi|153792263|ref|NP_001093210.1|	matrilin 1 precursor [Danio rerio] >gi|148726249|emb|CAN88321.1| matrilin 1 [Danio rerio] >gi|148726497|emb|CAN88267.1| matrilin 1 [Danio rerio]	201	8e-50	Shell framework elements
Unigene17548_All	7.6526	6.331	-0.273517	gi|73695956|gb|AAZ80784.1|	matrilin [Biomphalaria glabrata]	105	2e-21	Shell framework elements
Unigene17547_All	4.8274	3.3765	-0.515718	gi|73695956|gb|AAZ80784.1|	matrilin [Biomphalaria glabrata]	102	2e-20	Shell framework elements
Unigene72022_All	2.4903	0.6747	-1.884	gi|157819693|ref|NP_001101483.1|	matrilin-3 precursor [Rattus norvegicus]	99.8	2e-19	Shell framework elements
Unigene27444_All	28.5151	6.8879	-2.04959	gi|220675931|emb|CAX12090.1|	matrilin 3b [Danio rerio]	55.5	8e-07	Shell framework elements
Unigene13327_All	12.2501	4.3653	-1.48864	gi|73695956|gb|AAZ80784.1|	matrilin [Biomphalaria glabrata]	140	2e-31	Shell framework elements
Unigene2731_All	2.796	5.7599	1.04268	gi|73695956|gb|AAZ80784.1|	matrilin [Biomphalaria glabrata]	114	1e-23	Shell framework elements
Unigene130901_All	0.0902	1.1917	3.72375	gi|73695956|gb|AAZ80784.1|	matrilin [Biomphalaria glabrata]	113	1e-23	Shell framework elements
Unigene12092_All	11.6788	11.6604	-0.00227476	gi|342151638|gb|ACH48240.2|	dermatopontin 2 [Haliotis diversicolor supertexta]	132	1e-29	Shell framework elements
Unigene86993_All	6.1324	0.1862	-5.04153	gi|342151638|gb|ACH48240.2|	dermatopontin 2 [Haliotis diversicolor supertexta]	76.3	4e-13	Shell framework elements
Unigene45549_All	40.559	8.4246	-2.26734	gi|342151638|gb|ACH48240.2|	dermatopontin 2 [Haliotis diversicolor supertexta]	132	3e-29	Shell framework elements
Unigene67260_All	6.8309	7.2117	-0.0782637	gi|391359279|sp|H2A0L8.1|FND2_PINMG	RecName: Full=Fibronectin type III domain-containing protein 2; Flags: Precursor >gi|371782194|emb|CCE46159.1| fibronectin 3 [Pinctada margaritifera]	364	1e-98	Shell framework elements
Unigene125693_All	0.001	0.0473	-5.56377	gi|391359279|sp|H2A0L8.1|FND2_PINMG	RecName: Full=Fibronectin type III domain-containing protein 2; Flags: Precursor >gi|371782194|emb|CCE46159.1| fibronectin 3 [Pinctada margaritifera]	116	1e-24	Shell framework elements
Unigene109625_All	0.6784	0.001	9.40599	gi|391359279|sp|H2A0L8.1|FND2_PINMG	RecName: Full=Fibronectin type III domain-containing protein 2; Flags: Precursor >gi|371782194|emb|CCE46159.1| fibronectin 3 [Pinctada margaritifera]	93.2	3e-18	Shell framework elements
Unigene11726_All	45.7002	37.3201	0.292248	gi|55962901|emb|CAI11719.1|	novel protein similar to vertebrate fibronectin type III domain containing 1 (FNDC1) [Danio rerio]	86.3	4e-15	Shell framework elements
Unigene61435_All	11.3739	6.2457	0.864792	gi|148232200|ref|NP_001088811.1|	leucine rich repeat and fibronectin type III domain containing 5 precursor [Xenopus laevis] >gi|56270045|gb|AAH87496.1| LOC496079 protein [Xenopus laevis]	78.6	7e-13	Shell framework elements
Unigene1950_All	2.7677	3.8883	-0.490452	gi|344243905|gb|EGW00009.1|	Fibronectin type III domain-containing protein 3B [Cricetulus griseus]	194	1e-47	Shell framework elements
Unigene32692_All	7.4493	8.5678	-0.20182	gi|13385328|ref|NP_080126.1|	fibronectin type 3 and ankyrin repeat domains 1 protein [Mus musculus] >gi|62900375|sp|Q9DAM9.1|FANK1_MOUSE RecName: Full=Fibronectin type 3 and ankyrin repeat domains 1 protein; AltName: Full=Germ cell-specific gene 1 protein; Short=GSG1 >gi|28279358|gb|AAH46278.1| Fibronectin type 3 and ankyrin repeat domains 1 [Mus musculus] >gi|55925950|gb|AAV68048.1| germ cell-specific 1 [Mus musculus] >gi|1…	300	1e-79	Shell framework elements
Unigene11720_All	1.4582	3.3703	-1.20869	gi|307169371|gb|EFN62092.1|	Ankyrin repeat and fibronectin type-III domain-containing protein 1 [Camponotus floridanus]	157	3e-37	Shell framework elements
Unigene37820_All	26.9866	37.8615	0.488488	gi|63055551|gb|AAY29121.1|	cement precursor protein 3B variant 2 [Phragmatopoma californica]	61.6	2e-07	Shell framework elements
Unigene35232_All	2.2133	1.1534	-0.940306	gi|63055551|gb|AAY29121.1|	cement precursor protein 3B variant 2 [Phragmatopoma californica]	87	1e-15	Shell framework elements
Unigene70457_All	0.2028	0.119	-0.769096	gi|63055551|gb|AAY29121.1|	cement precursor protein 3B variant 2 [Phragmatopoma californica]	56.2	3e-06	Shell framework elements
Unigene83739_All	53.151	49.5862	-0.100158	gi|63055532|gb|AAY29120.1|	cement precursor protein 3B variant 1 [Phragmatopoma californica]	60.1	3e-08	Shell framework elements
Unigene33927_All	29.2504	21.3543	-0.45393	gi|63055532|gb|AAY29120.1|	cement precursor protein 3B variant 1 [Phragmatopoma californica]	56.2	4e-06	Shell framework elements
Unigene60406_All	18.4462	17.9585	-0.0386568	gi|63055532|gb|AAY29120.1|	cement precursor protein 3B variant 1 [Phragmatopoma californica]	76.3	8e-12	Shell framework elements
Unigene67840_All	9.67	5.1034	-0.922057	gi|63055532|gb|AAY29120.1|	cement precursor protein 3B variant 1 [Phragmatopoma californica]	70.1	2e-10	Shell framework elements
Unigene46091_All	2.8333	3.1114	0.135081	gi|63055532|gb|AAY29120.1|	cement precursor protein 3B variant 1 [Phragmatopoma californica]	55.8	4e-06	Shell framework elements
Unigene134167_All	0.5602	0.9866	0.816523	gi|63055532|gb|AAY29120.1|	cement precursor protein 3B variant 1 [Phragmatopoma californica]	60.8	2e-07	Shell framework elements
Unigene306_All	0.6111	0.6978	0.191405	gi|63055532|gb|AAY29120.1|	cement precursor protein 3B variant 1 [Phragmatopoma californica]	77	8e-12	Shell framework elements
Unigene132368_All	0.0598	0.2633	2.13849	gi|63055532|gb|AAY29120.1|	cement precursor protein 3B variant 1 [Phragmatopoma californica]	67.8	1e-09	Shell framework elements
Unigene82769_All	0.4328	0.1524	-1.50584	gi|63055532|gb|AAY29120.1|	cement precursor protein 3B variant 1 [Phragmatopoma californica]	59.3	4e-07	Shell framework elements
Unigene94468_All	0.2021	0.001	-7.65893	gi|63055532|gb|AAY29120.1|	cement precursor protein 3B variant 1 [Phragmatopoma californica]	76.3	4e-12	Shell framework elements
Unigene77517_All	17.1942	5.9359	-1.53438	gi|63055567|gb|AAY29122.1|	cement precursor protein 3B variant 3 [Phragmatopoma californica]	83.6	2e-14	Shell framework elements
Unigene65582_All	163.058	56.6991	-1.52399	gi|63055567|gb|AAY29122.1|	cement precursor protein 3B variant 3 [Phragmatopoma californica]	80.1	3e-13	Shell framework elements
Unigene71420_All	5.9875	2.1613	-1.47005	gi|63055567|gb|AAY29122.1|	cement precursor protein 3B variant 3 [Phragmatopoma californica]	69.7	5e-10	Shell framework elements
Unigene128072_All	0.001	2.2219	11.1176	gi|63055567|gb|AAY29122.1|	cement precursor protein 3B variant 3 [Phragmatopoma californica]	58.9	2e-07	Shell framework elements
Unigene67215_All	2.0067	6.2981	1.65009	gi|2723362|gb|AAB95154.1|	lustrin A [Haliotis rufescens]	79.3	9e-13	Shell framework elements
Unigene2031_All	2.5131	3.0826	0.29468	gi|88861956|gb|ABD52882.1|	C-type lectin precursor [Lachesis muta]	56.6	6e-06	Shell framework elements
Unigene62020_All	3.8872	4.6009	0.243185	gi|229366786|gb|ACQ58373.1|	C-type lectin domain family 4 member E [Anoplopoma fimbria]	63.5	6e-09	Shell framework elements
Unigene36859_All	44.8004	33.9702	-0.399242	gi|81367459|gb|ABB71673.1|	C-type lectin B [Chlamys farreri]	171	4e-41	Shell framework elements
Unigene54983_All	22.855	18.2696	-0.323065	gi|81367459|gb|ABB71673.1|	C-type lectin B [Chlamys farreri]	196	1e-48	Shell framework elements
Unigene2051_All	33.0443	17.7374	-0.897607	gi|81367459|gb|ABB71673.1|	C-type lectin B [Chlamys farreri]	216	2e-54	Shell framework elements
Unigene10753_All	13.4912	10.7637	-0.325845	gi|81367459|gb|ABB71673.1|	C-type lectin B [Chlamys farreri]	210	2e-52	Shell framework elements
Unigene134040_All	4.0406	4.0985	0.0205265	gi|81367459|gb|ABB71673.1|	C-type lectin B [Chlamys farreri]	210	1e-52	Shell framework elements
Unigene23607_All	1.0027	1.545	0.623717	gi|81367459|gb|ABB71673.1|	C-type lectin B [Chlamys farreri]	77	3e-13	Shell framework elements
Unigene26092_All	2.3365	1.058	-1.14301	gi|81367459|gb|ABB71673.1|	C-type lectin B [Chlamys farreri]	62	2e-08	Shell framework elements
Unigene23174_All	2.1091	0.9774	-1.10961	gi|81367459|gb|ABB71673.1|	C-type lectin B [Chlamys farreri]	171	8e-42	Shell framework elements
Unigene110688_All	0.8506	0.2497	-1.76829	gi|81367459|gb|ABB71673.1|	C-type lectin B [Chlamys farreri]	86.3	4e-16	Shell framework elements
Unigene87444_All	0.5081	0.2237	-1.18355	gi|81367459|gb|ABB71673.1|	C-type lectin B [Chlamys farreri]	89	7e-17	Shell framework elements
Unigene34845_All	8.0836	11.5802	0.51859	gi|295293387|gb|ADF87943.1|	C-type lectin 5 [Chlamys farreri]	111	2e-23	Shell framework elements
Unigene34846_All	1.5141	1.3331	-0.183675	gi|295293387|gb|ADF87943.1|	C-type lectin 5 [Chlamys farreri]	88.2	1e-16	Shell framework elements
Unigene33565_All	1.1788	1.1532	-0.0316762	gi|351692318|gb|AEQ58871.1|	C-type lectin 1 [Pinctada fucata]	105	1e-20	Shell framework elements
Unigene33563_All	0.001	0.001	0	gi|351692318|gb|AEQ58871.1|	C-type lectin 1 [Pinctada fucata]	103	6e-20	Shell framework elements
Unigene33564_All	0.001	0.001	0	gi|351692318|gb|AEQ58871.1|	C-type lectin 1 [Pinctada fucata]	87.8	4e-15	Shell framework elements
Unigene97537_All	0.001	0.001	0	gi|351692318|gb|AEQ58871.1|	C-type lectin 1 [Pinctada fucata]	103	4e-20	Shell framework elements
Unigene97538_All	0.001	0.001	0	gi|351692318|gb|AEQ58871.1|	C-type lectin 1 [Pinctada fucata]	87.8	2e-15	Shell framework elements
Unigene46169_All	8.939	2.4426	-1.8717	gi|81367459|gb|ABB71673.1|	C-type lectin B [Chlamys farreri]	199	1e-49	Shell framework elements
Unigene15079_All	6.1052	1.7919	-1.76855	gi|81367459|gb|ABB71673.1|	C-type lectin B [Chlamys farreri]	148	1e-34	Shell framework elements
Unigene129630_All	0.001	2.8235	11.4633	gi|339717139|ref|NP_001229926.1|	C-type lectin 5 precursor [Apis mellifera]	70.9	4e-11	Shell framework elements
Unigene12405_All	7.5091	3.0135	-1.3172	gi|351692318|gb|AEQ58871.1|	C-type lectin 1 [Pinctada fucata]	94	7e-18	Shell framework elements
Unigene124011_All	0.001	2.7083	11.4032	gi|392056025|gb|AFM52345.1|	C-type lectin [Plutella xylostella]	127	5e-28	Shell framework elements
Unigene21502_All	3.0985	0.7374	-2.07105	gi|302334782|gb|ADL27440.1|	C-type lectin [Argopecten irradians]	214	1e-54	Shell framework elements
Unigene56276_All	2.1201	0.7	-1.59871	gi|167614214|gb|ABZ89710.1|	C-type lectin [Argopecten irradians]	58.5	4e-07	Shell framework elements
Unigene53539_All	64.9574	66.8999	0.0425102	gi|347800228|dbj|BAK86420.1|	BMSP [Mytilus galloprovincialis]	79.3	7e-13	Crystal nucleation and growth related genes
Unigene17183_All	23.9847	18.4023	-0.382228	gi|347800228|dbj|BAK86420.1|	BMSP [Mytilus galloprovincialis]	180	4e-43	Crystal nucleation and growth related genes
Unigene52745_All	2.9481	4.8672	0.723307	gi|347800228|dbj|BAK86420.1|	BMSP [Mytilus galloprovincialis]	104	5e-21	Crystal nucleation and growth related genes
Unigene43768_All	2.8236	4.4348	0.651333	gi|347800228|dbj|BAK86420.1|	BMSP [Mytilus galloprovincialis]	76.3	5e-13	Crystal nucleation and growth related genes
Unigene8426_All	1.3815	0.6082	-1.18362	gi|347800228|dbj|BAK86420.1|	BMSP [Mytilus galloprovincialis]	56.2	5e-07	Crystal nucleation and growth related genes
Unigene122474_All	0.3426	2.5135	2.8751	gi|347800228|dbj|BAK86420.1|	BMSP [Mytilus galloprovincialis]	129	1e-28	Crystal nucleation and growth related genes
Unigene95314_All	151.875	83.4856	-0.863286	gi|17865460|sp|P97399.2|DSPP_MOUSE	RecName: Full=Dentin sialophosphoprotein; AltName: Full=Dentin matrix protein 3; Short=DMP-3; Contains: RecName: Full=Dentin phosphoprotein; AltName: Full=Dentin phosphophoryn; Short=DPP; Contains: RecName: Full=Dentin sialoprotein; Short=DSP; Flags: Precursor >gi|2911243|gb|AAC12787.1| dentin sialophosphoprotein precursor [Mus musculus]	63.5	1e-08	Crystal nucleation and growth related genes
Unigene45599_All	17.5051	8.8576	-0.982788	gi|17865460|sp|P97399.2|DSPP_MOUSE	RecName: Full=Dentin sialophosphoprotein; AltName: Full=Dentin matrix protein 3; Short=DMP-3; Contains: RecName: Full=Dentin phosphoprotein; AltName: Full=Dentin phosphophoryn; Short=DPP; Contains: RecName: Full=Dentin sialoprotein; Short=DSP; Flags: Precursor >gi|2911243|gb|AAC12787.1| dentin sialophosphoprotein precursor [Mus musculus]	60.1	3e-07	Crystal nucleation and growth related genes
Unigene1385_All	8.3727	12.4262	0.56962	gi|167234439|ref|NP_085042.2|	extracellular serine/threonine protein kinase Fam20C precursor [Mus musculus] >gi|81889209|sp|Q5MJS3.1|DMP4_MOUSE RecName: Full=Extracellular serine/threonine protein kinase Fam20C; AltName: Full=Dentin matrix protein 4; Short=DMP-4; AltName: Full=Golgi-enriched fraction casein kinase; Short=GEF-CK; Flags: Precursor >gi|56435263|gb|AAV91326.1| dentin matrix protein 4 [Mus musculus] >gi|148687233|…	435	1e-120	Crystal nucleation and growth related genes
Unigene917_All	8.4962	8.1029	-0.0683794	gi|351709438|gb|EHB12357.1|	Dentin sialophosphoprotein, partial [Heterocephalus glaber]	65.1	1e-08	Crystal nucleation and growth related genes
Unigene2027_All	4.61	3.9234	-0.232662	gi|119626398|gb|EAX05993.1|	dentin sialophosphoprotein, isoform CRA_a [Homo sapiens]	65.5	2e-08	Crystal nucleation and growth related genes
Unigene51100_All	12.3036	14.5232	0.239279	gi|197935902|gb|ACH71689.1|	dentin sialophosphoprotein variant E [Homo sapiens]	63.9	3e-08	Crystal nucleation and growth related genes
Unigene9251_All	0.284	0.7169	1.33588	gi|197935902|gb|ACH71689.1|	dentin sialophosphoprotein variant E [Homo sapiens]	76.3	6e-12	Crystal nucleation and growth related genes
Unigene16977_All	0.001	0.001	0	gi|197935902|gb|ACH71689.1|	dentin sialophosphoprotein variant E [Homo sapiens]	82.8	7e-14	Crystal nucleation and growth related genes
Unigene16980_All	0.001	0.001	0	gi|197935902|gb|ACH71689.1|	dentin sialophosphoprotein variant E [Homo sapiens]	82.8	8e-14	Crystal nucleation and growth related genes
Unigene16982_All	0.001	0.001	0	gi|197935902|gb|ACH71689.1|	dentin sialophosphoprotein variant E [Homo sapiens]	82.8	9e-14	Crystal nucleation and growth related genes
Unigene53466_All	15.6059	11.9357	-0.386808	gi|89001107|ref|NP_055023.2|	dentin sialophosphoprotein preproprotein [Homo sapiens] >gi|215273974|sp|Q9NZW4.2|DSPP_HUMAN RecName: Full=Dentin sialophosphoprotein; Contains: RecName: Full=Dentin phosphoprotein; AltName: Full=Dentin phosphophoryn; Short=DPP; Contains: RecName: Full=Dentin sialoprotein; Short=DSP; Flags: Precursor	64.3	3e-08	Crystal nucleation and growth related genes
Unigene30250_All	0.9718	1.7027	0.809093	gi|89001107|ref|NP_055023.2|	dentin sialophosphoprotein preproprotein [Homo sapiens] >gi|215273974|sp|Q9NZW4.2|DSPP_HUMAN RecName: Full=Dentin sialophosphoprotein; Contains: RecName: Full=Dentin phosphoprotein; AltName: Full=Dentin phosphophoryn; Short=DPP; Contains: RecName: Full=Dentin sialoprotein; Short=DSP; Flags: Precursor	112	1e-22	Crystal nucleation and growth related genes
Unigene929_All	8.1501	7.1583	-0.187201	gi|225542834|gb|ACN91299.1|	dentin sialophosphoprotein precursor [Tursiops truncatus]	90.1	8e-16	Crystal nucleation and growth related genes
Unigene35975_All	3.2748	4.6109	0.493642	gi|225542834|gb|ACN91299.1|	dentin sialophosphoprotein precursor [Tursiops truncatus]	79	1e-12	Crystal nucleation and growth related genes
Unigene54995_All	2.7832	2.7876	0.00227898	gi|225542834|gb|ACN91299.1|	dentin sialophosphoprotein precursor [Tursiops truncatus]	65.5	5e-09	Crystal nucleation and growth related genes
Unigene16981_All	0.0883	0.0466	-0.922083	gi|225542834|gb|ACN91299.1|	dentin sialophosphoprotein precursor [Tursiops truncatus]	68.2	2e-09	Crystal nucleation and growth related genes
Unigene16669_All	0.001	0.001	0	gi|225542834|gb|ACN91299.1|	dentin sialophosphoprotein precursor [Tursiops truncatus]	99	2e-18	Crystal nucleation and growth related genes
Unigene16672_All	0.001	0.001	0	gi|225542834|gb|ACN91299.1|	dentin sialophosphoprotein precursor [Tursiops truncatus]	99	3e-18	Crystal nucleation and growth related genes
Unigene16674_All	0.001	0.001	0	gi|225542834|gb|ACN91299.1|	dentin sialophosphoprotein precursor [Tursiops truncatus]	99	2e-18	Crystal nucleation and growth related genes
Unigene16978_All	0.001	0.001	0	gi|225542834|gb|ACN91299.1|	dentin sialophosphoprotein precursor [Tursiops truncatus]	68.2	1e-09	Crystal nucleation and growth related genes
Unigene16979_All	0.001	0.001	0	gi|225542834|gb|ACN91299.1|	dentin sialophosphoprotein precursor [Tursiops truncatus]	68.2	1e-09	Crystal nucleation and growth related genes
Unigene16090_All	20.1693	20.5971	0.0302802	gi|154412515|ref|XP_001579290.1|	dentin sialophosphoprotein precursor [Trichomonas vaginalis G3]	65.9	9e-09	Crystal nucleation and growth related genes
Unigene33520_All	22.5823	17.6286	-0.357275	gi|154412515|ref|XP_001579290.1|	dentin sialophosphoprotein precursor [Trichomonas vaginalis G3]	78.6	1e-12	Crystal nucleation and growth related genes
Unigene19707_All	19.8916	16.6075	-0.260324	gi|154412515|ref|XP_001579290.1|	dentin sialophosphoprotein precursor [Trichomonas vaginalis G3]	75.9	1e-11	Crystal nucleation and growth related genes
Unigene61688_All	11.669	9.6573	-0.272989	gi|154412515|ref|XP_001579290.1|	dentin sialophosphoprotein precursor [Trichomonas vaginalis G3]	54.3	8e-06	Crystal nucleation and growth related genes
Unigene18209_All	2.6219	3.4231	0.384691	gi|154412515|ref|XP_001579290.1|	dentin sialophosphoprotein precursor [Trichomonas vaginalis G3]	75.5	6e-12	Crystal nucleation and growth related genes
Unigene16947_All	2.4681	2.4353	-0.0193013	gi|154412515|ref|XP_001579290.1|	dentin sialophosphoprotein precursor [Trichomonas vaginalis G3]	95.1	3e-17	Crystal nucleation and growth related genes
Unigene16946_All	1.6161	1.9875	0.298438	gi|154412515|ref|XP_001579290.1|	dentin sialophosphoprotein precursor [Trichomonas vaginalis G3]	89	1e-15	Crystal nucleation and growth related genes
Unigene27790_All	2.2362	1.4407	-0.634279	gi|154412515|ref|XP_001579290.1|	dentin sialophosphoprotein precursor [Trichomonas vaginalis G3]	62	2e-08	Crystal nucleation and growth related genes
Unigene61273_All	2.6155	1.3434	-0.961198	gi|154412515|ref|XP_001579290.1|	dentin sialophosphoprotein precursor [Trichomonas vaginalis G3]	90.5	2e-16	Crystal nucleation and growth related genes
Unigene431_All	0.4961	0.6989	0.494455	gi|154412515|ref|XP_001579290.1|	dentin sialophosphoprotein precursor [Trichomonas vaginalis G3]	92.8	1e-16	Crystal nucleation and growth related genes
Unigene22230_All	8.7011	7.5446	-0.205753	gi|225542812|gb|ACN91289.1|	dentin sialophosphoprotein precursor [Trichechus manatus latirostris]	75.1	4e-12	Crystal nucleation and growth related genes
Unigene19498_All	3.9566	5.3032	0.422602	gi|225542814|gb|ACN91290.1|	dentin sialophosphoprotein precursor [Trichechus manatus latirostris]	54.3	2e-06	Crystal nucleation and growth related genes
Unigene17830_All	2.5831	3.2541	0.333155	gi|225542812|gb|ACN91289.1|	dentin sialophosphoprotein precursor [Trichechus manatus latirostris]	60.5	3e-07	Crystal nucleation and growth related genes
Unigene78275_All	2.9833	2.475	-0.269481	gi|225542812|gb|ACN91289.1|	dentin sialophosphoprotein precursor [Trichechus manatus latirostris]	60.8	3e-07	Crystal nucleation and growth related genes
Unigene65461_All	1.0835	1.0029	-0.111521	gi|225542812|gb|ACN91289.1|	dentin sialophosphoprotein precursor [Trichechus manatus latirostris]	60.8	4e-07	Crystal nucleation and growth related genes
Unigene34004_All	4.1166	4.2159	0.0343874	gi|225542780|gb|ACN91273.1|	dentin sialophosphoprotein precursor [Pan troglodytes]	70.5	5e-10	Crystal nucleation and growth related genes
Unigene78967_All	3.1252	2.6384	-0.244285	gi|225542782|gb|ACN91274.1|	dentin sialophosphoprotein precursor [Pan troglodytes]	60.8	3e-07	Crystal nucleation and growth related genes
Unigene32984_All	2.5882	2.6315	0.0239363	gi|225542782|gb|ACN91274.1|	dentin sialophosphoprotein precursor [Pan troglodytes]	72	1e-10	Crystal nucleation and growth related genes
Unigene66517_All	4.3195	2.3867	-0.855847	gi|225542780|gb|ACN91273.1|	dentin sialophosphoprotein precursor [Pan troglodytes]	127	6e-27	Crystal nucleation and growth related genes
Unigene134259_All	0.0604	0.4252	2.81552	gi|225542782|gb|ACN91274.1|	dentin sialophosphoprotein precursor [Pan troglodytes]	60.8	1e-07	Crystal nucleation and growth related genes
Unigene81443_All	0.1429	0.151	0.0795426	gi|225542782|gb|ACN91274.1|	dentin sialophosphoprotein precursor [Pan troglodytes]	91.7	2e-34	Crystal nucleation and growth related genes
Unigene32989_All	0.0183	0.0644	1.81522	gi|225542782|gb|ACN91274.1|	dentin sialophosphoprotein precursor [Pan troglodytes]	72	3e-10	Crystal nucleation and growth related genes
Unigene32988_All	0.001	0.0445	5.47573	gi|225542782|gb|ACN91274.1|	dentin sialophosphoprotein precursor [Pan troglodytes]	72	2e-10	Crystal nucleation and growth related genes
Unigene32983_All	0.12	0.0423	-1.5043	gi|225542782|gb|ACN91274.1|	dentin sialophosphoprotein precursor [Pan troglodytes]	72	2e-10	Crystal nucleation and growth related genes
Unigene32980_All	0.001	0.001	0	gi|225542782|gb|ACN91274.1|	dentin sialophosphoprotein precursor [Pan troglodytes]	72	2e-10	Crystal nucleation and growth related genes
Unigene32981_All	0.001	0.001	0	gi|225542782|gb|ACN91274.1|	dentin sialophosphoprotein precursor [Pan troglodytes]	72	2e-10	Crystal nucleation and growth related genes
Unigene32982_All	0.001	0.001	0	gi|225542782|gb|ACN91274.1|	dentin sialophosphoprotein precursor [Pan troglodytes]	72	2e-10	Crystal nucleation and growth related genes
Unigene32985_All	0.001	0.001	0	gi|225542782|gb|ACN91274.1|	dentin sialophosphoprotein precursor [Pan troglodytes]	72	1e-10	Crystal nucleation and growth related genes
Unigene32986_All	0.001	0.001	0	gi|225542782|gb|ACN91274.1|	dentin sialophosphoprotein precursor [Pan troglodytes]	72	3e-10	Crystal nucleation and growth related genes
Unigene32987_All	0.001	0.001	0	gi|225542782|gb|ACN91274.1|	dentin sialophosphoprotein precursor [Pan troglodytes]	72	2e-10	Crystal nucleation and growth related genes
Unigene71210_All	14.3755	16.6946	0.215769	gi|225542822|gb|ACN91294.1|	dentin sialophosphoprotein precursor [Oryctolagus cuniculus]	55.5	5e-06	Crystal nucleation and growth related genes
Unigene17659_All	4.9475	7.2743	0.556109	gi|225542788|gb|ACN91277.1|	dentin sialophosphoprotein precursor [Odocoileus virginianus]	86.3	4e-15	Crystal nucleation and growth related genes
Unigene79320_All	0.1723	0.2781	0.690681	gi|225542788|gb|ACN91277.1|	dentin sialophosphoprotein precursor [Odocoileus virginianus]	109	1e-21	Crystal nucleation and growth related genes
Unigene4353_All	1.8713	3.2954	0.816413	gi|225542806|gb|ACN91286.1|	dentin sialophosphoprotein precursor [Gorilla gorilla]	77.8	7e-13	Crystal nucleation and growth related genes
Unigene5924_All	3.4293	2.3074	-0.571646	gi|225542806|gb|ACN91286.1|	dentin sialophosphoprotein precursor [Gorilla gorilla]	62	6e-08	Crystal nucleation and growth related genes
Unigene16248_All	1.4933	2.058	0.462739	gi|225542806|gb|ACN91286.1|	dentin sialophosphoprotein precursor [Gorilla gorilla]	54.7	3e-06	Crystal nucleation and growth related genes
Unigene125945_All	2.7858	1.625	-0.777652	gi|225542804|gb|ACN91285.1|	dentin sialophosphoprotein precursor [Gorilla gorilla]	57.4	1e-06	Crystal nucleation and growth related genes
Unigene61291_All	9.436	5.8396	-0.692306	gi|225542776|gb|ACN91271.1|	dentin sialophosphoprotein precursor [Felis catus]	57.4	6e-07	Crystal nucleation and growth related genes
Unigene61497_All	1.9579	2.4552	0.326533	gi|225542776|gb|ACN91271.1|	dentin sialophosphoprotein precursor [Felis catus]	57.4	5e-07	Crystal nucleation and growth related genes
Unigene80823_All	1.8323	1.6983	-0.109564	gi|225542776|gb|ACN91271.1|	dentin sialophosphoprotein precursor [Felis catus]	57.4	8e-07	Crystal nucleation and growth related genes
Unigene3162_All	1.7924	1.2069	-0.570586	gi|225542776|gb|ACN91271.1|	dentin sialophosphoprotein precursor [Felis catus]	56.2	5e-07	Crystal nucleation and growth related genes
Unigene12228_All	0.001	0.0686	6.10014	gi|225542776|gb|ACN91271.1|	dentin sialophosphoprotein precursor [Felis catus]	57.4	1e-06	Crystal nucleation and growth related genes
Unigene53955_All	4.6748	3.7475	-0.318976	gi|225542774|gb|ACN91270.1|	dentin sialophosphoprotein precursor [Dasypus novemcinctus]	74.7	2e-11	Crystal nucleation and growth related genes
Unigene50756_All	3.7729	2.8443	-0.4076	gi|225542774|gb|ACN91270.1|	dentin sialophosphoprotein precursor [Dasypus novemcinctus]	80.1	3e-13	Crystal nucleation and growth related genes
Unigene66484_All	0.1804	0.3573	0.985937	gi|225542774|gb|ACN91270.1|	dentin sialophosphoprotein precursor [Dasypus novemcinctus]	98.2	1e-18	Crystal nucleation and growth related genes
Unigene89408_All	0.1382	0.073	-0.920789	gi|225542774|gb|ACN91270.1|	dentin sialophosphoprotein precursor [Dasypus novemcinctus]	121	1e-25	Crystal nucleation and growth related genes
Unigene137416_All	0.001	0.0678	6.08321	gi|225542774|gb|ACN91270.1|	dentin sialophosphoprotein precursor [Dasypus novemcinctus]	66.6	2e-09	Crystal nucleation and growth related genes
Unigene20350_All	4.1869	2.4909	-0.749215	gi|225542808|gb|ACN91287.1|	dentin sialophosphoprotein precursor [Cavia porcellus]	63.2	1e-08	Crystal nucleation and growth related genes
Unigene45979_All	2.6756	3.5338	0.401358	gi|225542790|gb|ACN91278.1|	dentin sialophosphoprotein precursor [Canis lupus]	61.6	1e-07	Crystal nucleation and growth related genes
Unigene37781_All	1.665	2.9321	0.816412	gi|225542790|gb|ACN91278.1|	dentin sialophosphoprotein precursor [Canis lupus]	60.5	1e-07	Crystal nucleation and growth related genes
Unigene59636_All	0.8624	1.0969	0.347003	gi|225542790|gb|ACN91278.1|	dentin sialophosphoprotein precursor [Canis lupus]	56.2	2e-06	Crystal nucleation and growth related genes
Unigene53272_All	1.7713	1.6907	-0.0671879	gi|225542784|gb|ACN91275.1|	dentin sialophosphoprotein precursor [Bos taurus]	87	5e-15	Crystal nucleation and growth related genes
Unigene21803_All	1.7734	1.5103	-0.231683	gi|225542786|gb|ACN91276.1|	dentin sialophosphoprotein precursor [Bos taurus]	127	1e-27	Crystal nucleation and growth related genes
Unigene114958_All	1.3535	1.2329	-0.134639	gi|225542784|gb|ACN91275.1|	dentin sialophosphoprotein precursor [Bos taurus]	93.2	4e-17	Crystal nucleation and growth related genes
Unigene48062_All	0.1429	0.0944	-0.598147	gi|225542784|gb|ACN91275.1|	dentin sialophosphoprotein precursor [Bos taurus]	87	4e-15	Crystal nucleation and growth related genes
Unigene67600_All	6.0155	7.4702	0.312462	gi|225542826|gb|ACN91296.1|	dentin sialophosphoprotein precursor [Ateles geoffroyi]	155	1e-35	Crystal nucleation and growth related genes
Unigene18026_All	6.2154	4.415	-0.493434	gi|225542826|gb|ACN91296.1|	dentin sialophosphoprotein precursor [Ateles geoffroyi]	91.3	3e-16	Crystal nucleation and growth related genes
Unigene62664_All	2.7117	1.6681	-0.700992	gi|225542826|gb|ACN91296.1|	dentin sialophosphoprotein precursor [Ateles geoffroyi]	77.4	1e-12	Crystal nucleation and growth related genes
Unigene97884_All	0.4684	0.3749	-0.321235	gi|225542826|gb|ACN91296.1|	dentin sialophosphoprotein precursor [Ateles geoffroyi]	70.9	8e-11	Crystal nucleation and growth related genes
Unigene23221_All	0.5809	0.2692	-1.10961	gi|225542826|gb|ACN91296.1|	dentin sialophosphoprotein precursor [Ateles geoffroyi]	70.5	2e-10	Crystal nucleation and growth related genes
Unigene16668_All	0.001	0.001	0	gi|225542826|gb|ACN91296.1|	dentin sialophosphoprotein precursor [Ateles geoffroyi]	135	3e-29	Crystal nucleation and growth related genes
Unigene16671_All	0.001	0.001	0	gi|225542826|gb|ACN91296.1|	dentin sialophosphoprotein precursor [Ateles geoffroyi]	135	3e-29	Crystal nucleation and growth related genes
Unigene16673_All	0.001	0.001	0	gi|225542826|gb|ACN91296.1|	dentin sialophosphoprotein precursor [Ateles geoffroyi]	135	2e-29	Crystal nucleation and growth related genes
Unigene38127_All	3.4864	5.3022	0.604853	gi|167860713|gb|ACA05131.1|	dentin sialophosphoprotein [Sus scrofa]	54.3	7e-06	Crystal nucleation and growth related genes
Unigene144682_All	0.001	0.4938	8.94778	gi|167860717|gb|ACA05133.1|	dentin sialophosphoprotein [Sus scrofa]	73.2	4e-12	Crystal nucleation and growth related genes
Unigene44544_All	0.3041	0.2678	-0.18339	gi|167860713|gb|ACA05131.1|	dentin sialophosphoprotein [Sus scrofa]	123	2e-26	Crystal nucleation and growth related genes
Unigene27170_All	37.4493	29.8124	-0.329026	gi|162077124|gb|ABX82466.1|	dentin sialophosphoprotein [Homo sapiens]	62.8	3e-08	Crystal nucleation and growth related genes
Unigene35831_All	2.6122	2.8087	0.104637	gi|162077114|gb|ABX82461.1|	dentin sialophosphoprotein [Homo sapiens]	97.4	2e-18	Crystal nucleation and growth related genes
Unigene16917_All	0.3274	0.1153	-1.50566	gi|162077088|gb|ABX82448.1|	dentin sialophosphoprotein [Homo sapiens]	54.7	9e-06	Crystal nucleation and growth related genes
Unigene16916_All	0.2553	0.1124	-1.18355	gi|162077088|gb|ABX82448.1|	dentin sialophosphoprotein [Homo sapiens]	54.7	1e-05	Crystal nucleation and growth related genes
Unigene61394_All	4.7384	7.4317	0.649292	gi|4322670|gb|AAD16120.1|	dentin phosphoryn [Homo sapiens]	73.2	5e-11	Crystal nucleation and growth related genes
Unigene54562_All	6.648	11.3907	0.776864	gi|241608386|ref|XP_002405965.1|	dentin matrix protein, putative [Ixodes scapularis] >gi|215500721|gb|EEC10215.1| dentin matrix protein, putative [Ixodes scapularis]	112	4e-23	Crystal nucleation and growth related genes
Unigene39394_All	76.6065	13.535	-2.50077	gi|119626398|gb|EAX05993.1|	dentin sialophosphoprotein, isoform CRA_a [Homo sapiens]	91.3	3e-16	Crystal nucleation and growth related genes
Unigene52817_All	4.8425	9.9488	1.03877	gi|225542834|gb|ACN91299.1|	dentin sialophosphoprotein precursor [Tursiops truncatus]	56.2	2e-06	Crystal nucleation and growth related genes
Unigene30765_All	2.3276	0.4611	-2.33569	gi|154412515|ref|XP_001579290.1|	dentin sialophosphoprotein precursor [Trichomonas vaginalis G3]	56.2	4e-06	Crystal nucleation and growth related genes
Unigene131887_All	2.5059	12.5417	2.32333	gi|225542812|gb|ACN91289.1|	dentin sialophosphoprotein precursor [Trichechus manatus latirostris]	90.5	4e-17	Crystal nucleation and growth related genes
Unigene66754_All	2.353	4.9028	1.0591	gi|225542780|gb|ACN91273.1|	dentin sialophosphoprotein precursor [Pan troglodytes]	123	6e-26	Crystal nucleation and growth related genes
Unigene18915_All	4.5938	10.5831	1.204	gi|225542782|gb|ACN91274.1|	dentin sialophosphoprotein precursor [Pan troglodytes]	73.9	2e-11	Crystal nucleation and growth related genes
Unigene35799_All	9.1852	3.5669	-1.36464	gi|225542808|gb|ACN91287.1|	dentin sialophosphoprotein precursor [Cavia porcellus]	122	1e-25	Crystal nucleation and growth related genes
Unigene50278_All	84.8784	32.8673	-1.36874	gi|225542786|gb|ACN91276.1|	dentin sialophosphoprotein precursor [Bos taurus]	70.1	9e-10	Crystal nucleation and growth related genes
Unigene68675_All	208.541	76.9155	-1.43898	gi|162077090|gb|ABX82449.1|	dentin sialophosphoprotein [Homo sapiens]	73.6	4e-11	Crystal nucleation and growth related genes
Unigene19456_All	4.3566	1.8698	-1.22032	gi|162077088|gb|ABX82448.1|	dentin sialophosphoprotein [Homo sapiens]	74.3	2e-11	Crystal nucleation and growth related genes
Unigene17281_All	1.9566	5.2345	1.4197	gi|162077104|gb|ABX82456.1|	dentin sialophosphoprotein [Homo sapiens]	185	9e-45	Crystal nucleation and growth related genes
Unigene87023_All	10.702	0.0632	-7.40374	gi|329755383|gb|AEC03970.1|	nacrein A1 [Pinctada margaritifera]	95.9	8e-19	Crystal nucleation and growth related genes
Unigene129838_All	0.001	4.2729	12.061	gi|74100011|gb|AAZ99218.1|	orthodenticle-like protein [Octopus bimaculoides]	169	3e-40	Crystal nucleation and growth related genes
Unigene13283_All	11.3767	6.6162	-0.782007	gi|349733864|gb|AEQ16379.1|	perlucin 5 [Haliotis diversicolor]	88.6	5e-16	Crystal nucleation and growth related genes
Unigene38326_All	8.7581	4.4388	-0.980448	gi|126697266|gb|ABO26590.1|	perlucin 1 [Haliotis discus discus]	84.3	7e-15	Crystal nucleation and growth related genes
Unigene34733_All	2.671	14.346	2.4252	gi|322966877|sp|P86854.1|PLCL_MYTGA	RecName: Full=Perlucin-like protein; Flags: Precursor	100	9e-20	Crystal nucleation and growth related genes
Unigene88726_All	2.3396	0.1471	-3.99139	gi|349733864|gb|AEQ16379.1|	perlucin 5 [Haliotis diversicolor]	78.2	1e-13	Crystal nucleation and growth related genes
Unigene13955_All	41.2703	42.0643	0.0274924	gi|391359324|sp|H2A0N4.1|PIF_PINMG	RecName: Full=Protein PIF; Contains: RecName: Full=Protein Pif97; Contains: RecName: Full=Protein Pif80; AltName: Full=Aragonite-binding protein; Flags: Precursor >gi|371782226|emb|CCE46175.1| pif177-like protein [Pinctada margaritifera]	58.2	1e-07	Crystal nucleation and growth related genes
Unigene51484_All	1.603	2.9595	0.884579	gi|391359324|sp|H2A0N4.1|PIF_PINMG	RecName: Full=Protein PIF; Contains: RecName: Full=Protein Pif97; Contains: RecName: Full=Protein Pif80; AltName: Full=Aragonite-binding protein; Flags: Precursor >gi|371782226|emb|CCE46175.1| pif177-like protein [Pinctada margaritifera]	60.1	1e-07	Crystal nucleation and growth related genes
Unigene47324_All	0.3964	1.5123	1.93172	gi|391359324|sp|H2A0N4.1|PIF_PINMG	RecName: Full=Protein PIF; Contains: RecName: Full=Protein Pif97; Contains: RecName: Full=Protein Pif80; AltName: Full=Aragonite-binding protein; Flags: Precursor >gi|371782226|emb|CCE46175.1| pif177-like protein [Pinctada margaritifera]	61.6	2e-08	Crystal nucleation and growth related genes
Unigene149366_All	0.2809	1.113	1.98633	gi|391359324|sp|H2A0N4.1|PIF_PINMG	RecName: Full=Protein PIF; Contains: RecName: Full=Protein Pif97; Contains: RecName: Full=Protein Pif80; AltName: Full=Aragonite-binding protein; Flags: Precursor >gi|371782226|emb|CCE46175.1| pif177-like protein [Pinctada margaritifera]	62.4	1e-08	Crystal nucleation and growth related genes
Unigene69811_All	0.6335	0.7205	0.185654	gi|269969412|sp|C7G0B5.1|PIF_PINFU	RecName: Full=Protein PIF; Contains: RecName: Full=Protein Pif97; Contains: RecName: Full=Protein Pif80; AltName: Full=Aragonite-binding protein; Flags: Precursor >gi|256252203|dbj|BAH97338.1| Pif177 [Pinctada fucata]	157	1e-36	Crystal nucleation and growth related genes
Unigene119581_All	0.416	0.6409	0.623516	gi|269969412|sp|C7G0B5.1|PIF_PINFU	RecName: Full=Protein PIF; Contains: RecName: Full=Protein Pif97; Contains: RecName: Full=Protein Pif80; AltName: Full=Aragonite-binding protein; Flags: Precursor >gi|256252203|dbj|BAH97338.1| Pif177 [Pinctada fucata]	73.6	3e-12	Crystal nucleation and growth related genes
Unigene132657_All	0.001	0.1244	6.95884	gi|269969412|sp|C7G0B5.1|PIF_PINFU	RecName: Full=Protein PIF; Contains: RecName: Full=Protein Pif97; Contains: RecName: Full=Protein Pif80; AltName: Full=Aragonite-binding protein; Flags: Precursor >gi|256252203|dbj|BAH97338.1| Pif177 [Pinctada fucata]	151	7e-35	Crystal nucleation and growth related genes
Unigene69810_All	0.001	0.001	0	gi|269969412|sp|C7G0B5.1|PIF_PINFU	RecName: Full=Protein PIF; Contains: RecName: Full=Protein Pif97; Contains: RecName: Full=Protein Pif80; AltName: Full=Aragonite-binding protein; Flags: Precursor >gi|256252203|dbj|BAH97338.1| Pif177 [Pinctada fucata]	151	9e-35	Crystal nucleation and growth related genes
Unigene1888_All	8.0164	17.298	1.10958	gi|391359324|sp|H2A0N4.1|PIF_PINMG	RecName: Full=Protein PIF; Contains: RecName: Full=Protein Pif97; Contains: RecName: Full=Protein Pif80; AltName: Full=Aragonite-binding protein; Flags: Precursor >gi|371782226|emb|CCE46175.1| pif177-like protein [Pinctada margaritifera]	97.8	3e-18	Crystal nucleation and growth related genes
Unigene53981_All	19.1412	266.829	3.80116	gi|391359324|sp|H2A0N4.1|PIF_PINMG	RecName: Full=Protein PIF; Contains: RecName: Full=Protein Pif97; Contains: RecName: Full=Protein Pif80; AltName: Full=Aragonite-binding protein; Flags: Precursor >gi|371782226|emb|CCE46175.1| pif177-like protein [Pinctada margaritifera]	82.4	1e-13	Crystal nucleation and growth related genes
Unigene77106_All	1.1429	2.4439	1.09649	gi|269969412|sp|C7G0B5.1|PIF_PINFU	RecName: Full=Protein PIF; Contains: RecName: Full=Protein Pif97; Contains: RecName: Full=Protein Pif80; AltName: Full=Aragonite-binding protein; Flags: Precursor >gi|256252203|dbj|BAH97338.1| Pif177 [Pinctada fucata]	110	2e-22	Crystal nucleation and growth related genes
Unigene66917_All	0.8973	15.9467	4.15152	gi|269969412|sp|C7G0B5.1|PIF_PINFU	RecName: Full=Protein PIF; Contains: RecName: Full=Protein Pif97; Contains: RecName: Full=Protein Pif80; AltName: Full=Aragonite-binding protein; Flags: Precursor >gi|256252203|dbj|BAH97338.1| Pif177 [Pinctada fucata]	211	1e-52	Crystal nucleation and growth related genes
Unigene67091_All	7.9114	9.3505	0.24111	gi|358640269|dbj|BAL21566.1|	shell matrix protein [Pinctada maxima]	328	1e-87	Crystal nucleation and growth related genes
Unigene27557_All	5.5935	4.5877	-0.28598	gi|358640269|dbj|BAL21566.1|	shell matrix protein [Pinctada maxima]	63.9	3e-09	Crystal nucleation and growth related genes
Unigene64166_All	3.9734	5.6468	0.507059	gi|358640271|dbj|BAL21567.1|	shell matrix protein [Isognomon perna]	72.8	8e-12	Crystal nucleation and growth related genes
Unigene22125_All	1.7584	5.1337	1.54574	gi|358640269|dbj|BAL21566.1|	shell matrix protein [Pinctada maxima]	268	4e-70	Crystal nucleation and growth related genes
Unigene141270_All	0.3115	3.0174	3.276	gi|358640269|dbj|BAL21566.1|	shell matrix protein [Pinctada maxima]	82	8e-15	Crystal nucleation and growth related genes
Unigene55141_All	1.7464	4.5463	1.38031	gi|358640271|dbj|BAL21567.1|	shell matrix protein [Isognomon perna]	142	3e-32	Crystal nucleation and growth related genes
Unigene2341_All	17.493	17.1722	-0.0267028	gi|31076619|sp|Q8UWA5.3|CAH2_TRIHK	RecName: Full=Carbonic anhydrase 2; AltName: Full=Carbonate dehydratase II; AltName: Full=Carbonic anhydrase II; Short=CA-II >gi|18147600|dbj|BAB83090.1| carbonic anhydrase 2 [Tribolodon hakonensis]	131	6e-29	Crystal nucleation and growth related genes
Unigene50112_All	2.0454	1.155	-0.82449	gi|31076619|sp|Q8UWA5.3|CAH2_TRIHK	RecName: Full=Carbonic anhydrase 2; AltName: Full=Carbonate dehydratase II; AltName: Full=Carbonic anhydrase II; Short=CA-II >gi|18147600|dbj|BAB83090.1| carbonic anhydrase 2 [Tribolodon hakonensis]	248	3e-63	Crystal nucleation and growth related genes
Unigene137895_All	0.001	0.001	0	gi|31076619|sp|Q8UWA5.3|CAH2_TRIHK	RecName: Full=Carbonic anhydrase 2; AltName: Full=Carbonate dehydratase II; AltName: Full=Carbonic anhydrase II; Short=CA-II >gi|18147600|dbj|BAB83090.1| carbonic anhydrase 2 [Tribolodon hakonensis]	231	3e-59	Crystal nucleation and growth related genes
Unigene100719_All	1.4748	0.1443	-3.35338	gi|161367859|gb|ABX71209.1|	glycosyl-phosphatidylinositol-linked carbonic anhydrase [Carcinus maenas]	52.8	5e-06	Crystal nucleation and growth related genes
Unigene69498_All	4.3227	5.3286	0.301824	gi|296317321|ref|NP_001171747.1|	carbonic anhydrase-like [Saccoglossus kowalevskii]	278	4e-73	Crystal nucleation and growth related genes
Unigene8059_All	0.506	1.604	1.66446	gi|60266933|gb|AAX16122.1|	carbonic anhydrase precursor [Tridacna gigas]	212	2e-53	Crystal nucleation and growth related genes
Unigene55028_All	14.7546	23.1599	0.650464	gi|321470708|gb|EFX81683.1|	alpha-carbonic anhydrase [Daphnia pulex]	190	1e-46	Crystal nucleation and growth related genes
Unigene52220_All	4.7843	14.6022	1.60981	gi|161367859|gb|ABX71209.1|	glycosyl-phosphatidylinositol-linked carbonic anhydrase [Carcinus maenas]	191	2e-46	Crystal nucleation and growth related genes
Unigene35620_All	1.0056	3.3834	1.75042	gi|60266933|gb|AAX16122.1|	carbonic anhydrase precursor [Tridacna gigas]	208	3e-52	Crystal nucleation and growth related genes
Unigene118697_All	0.001	0.8959	9.80719	gi|154413476|ref|XP_001579768.1|	Carbonic anhydrase family protein [Trichomonas vaginalis G3] >gi|121913978|gb|EAY18782.1| Carbonic anhydrase family protein [Trichomonas vaginalis G3]	77.4	3e-13	Crystal nucleation and growth related genes
Unigene78837_All	2.5153	6.2513	1.31343	gi|158518454|ref|NP_001103521.1|	carbonic anhydrase 14 precursor [Xenopus (Silurana) tropicalis] >gi|158254012|gb|AAI54080.1| ca14 protein [Xenopus (Silurana) tropicalis]	196	2e-48	Crystal nucleation and growth related genes
Unigene22164_All	3.1875	6.9463	1.12382	gi|321477154|gb|EFX88113.1|	alpha-carbonic anhydrase [Daphnia pulex]	77.4	2e-12	Crystal nucleation and growth related genes
Unigene53181_All	7.8372	5.2856	-0.568271	gi|353558647|sp|P86961.1|GTRP_PINMA	RecName: Full=Glycine and tyrosine-rich protein; AltName: Full=Prism uncharacterized shell protein 7; Short=PUSP7; Flags: Precursor	53.5	3e-06	Other biomineralization related genes
Unigene3637_All	2.8095	3.0135	0.101127	gi|391359317|sp|H2A0M0.1|NRP_PINMG	RecName: Full=Asparagine-rich protein; AltName: Full=Prism uncharacterized shell protein 1; Short=PUSP1; Flags: Precursor >gi|371782198|emb|CCE46161.1| prism uncharacterized shell protein 1 [Pinctada margaritifera]	78.2	4e-13	Other biomineralization related genes
Unigene81764_All	144.96	294.82	1.0242	gi|391359317|sp|H2A0M0.1|NRP_PINMG	RecName: Full=Asparagine-rich protein; AltName: Full=Prism uncharacterized shell protein 1; Short=PUSP1; Flags: Precursor >gi|371782198|emb|CCE46161.1| prism uncharacterized shell protein 1 [Pinctada margaritifera]	63.2	4e-08	Other biomineralization related genes
Unigene44784_All	90.5362	194.381	1.1023	gi|391359317|sp|H2A0M0.1|NRP_PINMG	RecName: Full=Asparagine-rich protein; AltName: Full=Prism uncharacterized shell protein 1; Short=PUSP1; Flags: Precursor >gi|371782198|emb|CCE46161.1| prism uncharacterized shell protein 1 [Pinctada margaritifera]	56.6	3e-06	Other biomineralization related genes
Unigene61452_All	236.04	180.981	-0.383194	gi|50582507|dbj|BAD32679.1|	scallop shell matrix protein [Mizuhopecten yessoensis]	85.5	2e-15	Other biomineralization related genes
Unigene133462_All	213.192	108.873	-0.969509	gi|50582507|dbj|BAD32679.1|	scallop shell matrix protein [Mizuhopecten yessoensis]	233	2e-60	Other biomineralization related genes
Unigene44508_All	118.476	165.19	0.47953	gi|322966920|sp|P86860.1|PSM_MYTCA	RecName: Full=Shell matrix protein	76.6	3e-12	Other biomineralization related genes
Unigene10352_All	1.6291	1.0125	-0.686153	gi|322966920|sp|P86860.1|PSM_MYTCA	RecName: Full=Shell matrix protein	61.6	1e-08	Other biomineralization related genes
Unigene38325_All	1.5235	2.2357	0.553337	gi|371782204|emb|CCE46164.1|	copper amine oxidase [Pinctada margaritifera]	61.2	8e-08	Other biomineralization related genes
Unigene67494_All	73.9058	30.7165	-1.2667	gi|371782204|emb|CCE46164.1|	copper amine oxidase [Pinctada margaritifera]	672	0	Other biomineralization related genes
Unigene18428_All	4.953	12.9235	1.3836	gi|371782204|emb|CCE46164.1|	copper amine oxidase [Pinctada margaritifera]	489	1e-136	Other biomineralization related genes
Unigene77953_All	9.9258	12.5892	0.342931	gi|126697354|gb|ABO26634.1|	thioredoxin peroxidase 1 [Haliotis discus discus]	413	1e-114	Other biomineralization related genes
Unigene44119_All	8.2438	9.3075	0.175084	gi|392494480|gb|AFM73925.1|	phospholipid hydroperoxide glutathione peroxidase [Mytilus galloprovincialis]	266	3e-69	Other biomineralization related genes
Unigene115670_All	7.0552	7.494	0.087049	gi|392494480|gb|AFM73925.1|	phospholipid hydroperoxide glutathione peroxidase [Mytilus galloprovincialis]	128	1e-28	Other biomineralization related genes
Unigene135472_All	0.1085	0.573	2.40084	gi|392494480|gb|AFM73925.1|	phospholipid hydroperoxide glutathione peroxidase [Mytilus galloprovincialis]	142	6e-33	Other biomineralization related genes
Unigene156096_All	0.001	0.5796	9.17891	gi|159008|gb|AAA16245.1|	peroxidase-like protein [Euprymna scolopes]	74.3	2e-12	Other biomineralization related genes
Unigene144755_All	0.1412	1.368	3.27626	gi|2239176|emb|CAA72331.1|	melanogenic peroxidase [Sepia officinalis]	66.2	5e-10	Other biomineralization related genes
Unigene3529_All	39.4994	155.015	1.9725	gi|159008|gb|AAA16245.1|	peroxidase-like protein [Euprymna scolopes]	444	1e-122	Other biomineralization related genes
Unigene145703_All	0.001	1.5242	10.5738	gi|157103623|ref|XP_001648059.1|	oxidase/peroxidase [Aedes aegypti] >gi|108880503|gb|EAT44728.1| oxidase/peroxidase [Aedes aegypti]	105	9e-22	Other biomineralization related genes
Unigene54882_All	15.1329	6.1925	-1.28909	gi|2239176|emb|CAA72331.1|	melanogenic peroxidase [Sepia officinalis]	167	6e-40	Other biomineralization related genes
Unigene38171_All	79.1552	220.6	1.47868	gi|312600934|gb|ADQ92353.1|	glutathione peroxidase [Mizuhopecten yessoensis]	360	8e-98	Other biomineralization related genes
Unigene79178_All	3100.65	3873.43	0.321044	gi|325117360|emb|CBZ52912.1|	serine protease inhibitor dipetalogastin precursor [Neospora caninum Liverpool]	60.5	5e-08	Other biomineralization related genes
Unigene45791_All	153.534	254.31	0.728036	gi|325117360|emb|CBZ52912.1|	serine protease inhibitor dipetalogastin precursor [Neospora caninum Liverpool]	60.5	4e-08	Other biomineralization related genes
Unigene27978_All	4.8045	7.003	0.543587	gi|82698287|gb|ABB89133.1|	serine protease inhibitor CFSPI3 [Chlamys farreri]	430	1e-119	Other biomineralization related genes
Unigene2304_All	1.6882	2.0438	0.275768	gi|82698287|gb|ABB89133.1|	serine protease inhibitor CFSPI3 [Chlamys farreri]	333	2e-89	Other biomineralization related genes
Unigene28253_All	7.7848	5.6127	-0.471965	gi|49523584|emb|CAD68157.1|	serine protease inhibitor [Branchiostoma lanceolatum]	319	2e-85	Other biomineralization related genes
Unigene82359_All	22.3671	35.9795	0.685797	gi|61105830|gb|AAX38588.1|	serine protease inhibitor [Argopecten irradians]	115	8e-25	Other biomineralization related genes
Unigene64411_All	2.8072	6.1394	1.12897	gi|61105830|gb|AAX38588.1|	serine protease inhibitor [Argopecten irradians]	135	5e-31	Other biomineralization related genes
Unigene116615_All	0.001	0.4694	8.87467	gi|61105830|gb|AAX38588.1|	serine protease inhibitor [Argopecten irradians]	52	9e-06	Other biomineralization related genes
Unigene134425_All	1.0102	0.2093	-2.271	gi|61105830|gb|AAX38588.1|	serine protease inhibitor [Argopecten irradians]	169	1e-40	Other biomineralization related genes
Unigene89448_All	0.333	0.0977	-1.76909	gi|61105830|gb|AAX38588.1|	serine protease inhibitor [Argopecten irradians]	102	7e-21	Other biomineralization related genes
Unigene134426_All	0.001	0.001	0	gi|61105830|gb|AAX38588.1|	serine protease inhibitor [Argopecten irradians]	163	6e-39	Other biomineralization related genes
Unigene44947_All	23.9449	25.0827	0.0669742	gi|83317194|gb|ABC02760.1|	Kunitz-type serine protease inhibitor [Argopecten irradians]	161	3e-38	Other biomineralization related genes
Unigene33570_All	3.1618	5.5497	0.811664	gi|118370093|ref|XP_001018249.1|	Bowman-Birk serine protease inhibitor family protein [Tetrahymena thermophila] >gi|89300016|gb|EAR98004.1| Bowman-Birk serine protease inhibitor family protein [Tetrahymena thermophila SB210]	150	8e-34	Other biomineralization related genes
Unigene44061_All	21.7133	3.4076	-2.67175	gi|49523584|emb|CAD68157.1|	serine protease inhibitor [Branchiostoma lanceolatum]	276	3e-72	Other biomineralization related genes
Unigene61977_All	8.6764	1.0211	-3.08697	gi|61105830|gb|AAX38588.1|	serine protease inhibitor [Argopecten irradians]	229	1e-58	Other biomineralization related genes
Unigene78607_All	128.747	1.3032	-6.62634	gi|61105830|gb|AAX38588.1|	serine protease inhibitor [Argopecten irradians]	393	1e-108	Other biomineralization related genes
Unigene48996_All	7.7714	2.1286	-1.86827	gi|61105830|gb|AAX38588.1|	serine protease inhibitor [Argopecten irradians]	157	4e-37	Other biomineralization related genes
Unigene16977_All	0.001	0.001	0	gi|197935902|gb|ACH71689.1|	dentin sialophosphoprotein variant E [Homo sapiens]	82.8	7e-14	dentin sialophosphoprotein
Unigene16980_All	0.001	0.001	0	gi|197935902|gb|ACH71689.1|	dentin sialophosphoprotein variant E [Homo sapiens]	82.8	8e-14	dentin sialophosphoprotein
Unigene16982_All	0.001	0.001	0	gi|197935902|gb|ACH71689.1|	dentin sialophosphoprotein variant E [Homo sapiens]	82.8	9e-14	dentin sialophosphoprotein
Unigene16669_All	0.001	0.001	0	gi|225542834|gb|ACN91299.1|	dentin sialophosphoprotein precursor [Tursiops truncatus]	99	2e-18	dentin sialophosphoprotein
Unigene16672_All	0.001	0.001	0	gi|225542834|gb|ACN91299.1|	dentin sialophosphoprotein precursor [Tursiops truncatus]	99	3e-18	dentin sialophosphoprotein
Unigene16674_All	0.001	0.001	0	gi|225542834|gb|ACN91299.1|	dentin sialophosphoprotein precursor [Tursiops truncatus]	99	2e-18	dentin sialophosphoprotein
Unigene16978_All	0.001	0.001	0	gi|225542834|gb|ACN91299.1|	dentin sialophosphoprotein precursor [Tursiops truncatus]	68.2	1e-09	dentin sialophosphoprotein
Unigene16979_All	0.001	0.001	0	gi|225542834|gb|ACN91299.1|	dentin sialophosphoprotein precursor [Tursiops truncatus]	68.2	1e-09	dentin sialophosphoprotein
Unigene32988_All	0.001	0.0445	5.47573	gi|225542782|gb|ACN91274.1|	dentin sialophosphoprotein precursor [Pan troglodytes]	72	2e-10	dentin sialophosphoprotein
Unigene32980_All	0.001	0.001	0	gi|225542782|gb|ACN91274.1|	dentin sialophosphoprotein precursor [Pan troglodytes]	72	2e-10	dentin sialophosphoprotein
Unigene32981_All	0.001	0.001	0	gi|225542782|gb|ACN91274.1|	dentin sialophosphoprotein precursor [Pan troglodytes]	72	2e-10	dentin sialophosphoprotein
Unigene32982_All	0.001	0.001	0	gi|225542782|gb|ACN91274.1|	dentin sialophosphoprotein precursor [Pan troglodytes]	72	2e-10	dentin sialophosphoprotein
Unigene32985_All	0.001	0.001	0	gi|225542782|gb|ACN91274.1|	dentin sialophosphoprotein precursor [Pan troglodytes]	72	1e-10	dentin sialophosphoprotein
Unigene32986_All	0.001	0.001	0	gi|225542782|gb|ACN91274.1|	dentin sialophosphoprotein precursor [Pan troglodytes]	72	3e-10	dentin sialophosphoprotein
Unigene32987_All	0.001	0.001	0	gi|225542782|gb|ACN91274.1|	dentin sialophosphoprotein precursor [Pan troglodytes]	72	2e-10	dentin sialophosphoprotein
Unigene12228_All	0.001	0.0686	6.10014	gi|225542776|gb|ACN91271.1|	dentin sialophosphoprotein precursor [Felis catus]	57.4	1e-06	dentin sialophosphoprotein
Unigene137416_All	0.001	0.0678	6.08321	gi|225542774|gb|ACN91270.1|	dentin sialophosphoprotein precursor [Dasypus novemcinctus]	66.6	2e-09	dentin sialophosphoprotein
Unigene16668_All	0.001	0.001	0	gi|225542826|gb|ACN91296.1|	dentin sialophosphoprotein precursor [Ateles geoffroyi]	135	3e-29	dentin sialophosphoprotein
Unigene16671_All	0.001	0.001	0	gi|225542826|gb|ACN91296.1|	dentin sialophosphoprotein precursor [Ateles geoffroyi]	135	3e-29	dentin sialophosphoprotein
Unigene16673_All	0.001	0.001	0	gi|225542826|gb|ACN91296.1|	dentin sialophosphoprotein precursor [Ateles geoffroyi]	135	2e-29	dentin sialophosphoprotein
Unigene144682_All	0.001	0.4938	8.94778	gi|167860717|gb|ACA05133.1|	dentin sialophosphoprotein [Sus scrofa]	73.2	4e-12	dentin sialophosphoprotein
Unigene32989_All	0.0183	0.0644	1.81522	gi|225542782|gb|ACN91274.1|	dentin sialophosphoprotein precursor [Pan troglodytes]	72	3e-10	dentin sialophosphoprotein
Unigene134259_All	0.0604	0.4252	2.81552	gi|225542782|gb|ACN91274.1|	dentin sialophosphoprotein precursor [Pan troglodytes]	60.8	1e-07	dentin sialophosphoprotein
Unigene16981_All	0.0883	0.0466	-0.922083	gi|225542834|gb|ACN91299.1|	dentin sialophosphoprotein precursor [Tursiops truncatus]	68.2	2e-09	dentin sialophosphoprotein
Unigene32983_All	0.12	0.0423	-1.5043	gi|225542782|gb|ACN91274.1|	dentin sialophosphoprotein precursor [Pan troglodytes]	72	2e-10	dentin sialophosphoprotein
Unigene89408_All	0.1382	0.073	-0.920789	gi|225542774|gb|ACN91270.1|	dentin sialophosphoprotein precursor [Dasypus novemcinctus]	121	1e-25	dentin sialophosphoprotein
Unigene81443_All	0.1429	0.151	0.0795426	gi|225542782|gb|ACN91274.1|	dentin sialophosphoprotein precursor [Pan troglodytes]	91.7	2e-34	dentin sialophosphoprotein
Unigene48062_All	0.1429	0.0944	-0.598147	gi|225542784|gb|ACN91275.1|	dentin sialophosphoprotein precursor [Bos taurus]	87	4e-15	dentin sialophosphoprotein
Unigene79320_All	0.1723	0.2781	0.690681	gi|225542788|gb|ACN91277.1|	dentin sialophosphoprotein precursor [Odocoileus virginianus]	109	1e-21	dentin sialophosphoprotein
Unigene66484_All	0.1804	0.3573	0.985937	gi|225542774|gb|ACN91270.1|	dentin sialophosphoprotein precursor [Dasypus novemcinctus]	98.2	1e-18	dentin sialophosphoprotein
Unigene16916_All	0.2553	0.1124	-1.18355	gi|162077088|gb|ABX82448.1|	dentin sialophosphoprotein [Homo sapiens]	54.7	1e-05	dentin sialophosphoprotein
Unigene9251_All	0.284	0.7169	1.33588	gi|197935902|gb|ACH71689.1|	dentin sialophosphoprotein variant E [Homo sapiens]	76.3	6e-12	dentin sialophosphoprotein
Unigene44544_All	0.3041	0.2678	-0.18339	gi|167860713|gb|ACA05131.1|	dentin sialophosphoprotein [Sus scrofa]	123	2e-26	dentin sialophosphoprotein
Unigene16917_All	0.3274	0.1153	-1.50566	gi|162077088|gb|ABX82448.1|	dentin sialophosphoprotein [Homo sapiens]	54.7	9e-06	dentin sialophosphoprotein
Unigene97884_All	0.4684	0.3749	-0.321235	gi|225542826|gb|ACN91296.1|	dentin sialophosphoprotein precursor [Ateles geoffroyi]	70.9	8e-11	dentin sialophosphoprotein
Unigene431_All	0.4961	0.6989	0.494455	gi|154412515|ref|XP_001579290.1|	dentin sialophosphoprotein precursor [Trichomonas vaginalis G3]	92.8	1e-16	dentin sialophosphoprotein
Unigene23221_All	0.5809	0.2692	-1.10961	gi|225542826|gb|ACN91296.1|	dentin sialophosphoprotein precursor [Ateles geoffroyi]	70.5	2e-10	dentin sialophosphoprotein
Unigene59636_All	0.8624	1.0969	0.347003	gi|225542790|gb|ACN91278.1|	dentin sialophosphoprotein precursor [Canis lupus]	56.2	2e-06	dentin sialophosphoprotein
Unigene30250_All	0.9718	1.7027	0.809093	gi|89001107|ref|NP_055023.2|	dentin sialophosphoprotein preproprotein [Homo sapiens] >gi|215273974|sp|Q9NZW4.2|DSPP_HUMAN RecName: Full=Dentin sialophosphoprotein; Contains: RecName: Full=Dentin phosphoprotein; AltName: Full=Dentin phosphophoryn; Short=DPP; Contains: RecName: Full=Dentin sialoprotein; Short=DSP; Flags: Precursor	112	1e-22	dentin sialophosphoprotein
Unigene65461_All	1.0835	1.0029	-0.111521	gi|225542812|gb|ACN91289.1|	dentin sialophosphoprotein precursor [Trichechus manatus latirostris]	60.8	4e-07	dentin sialophosphoprotein
Unigene114958_All	1.3535	1.2329	-0.134639	gi|225542784|gb|ACN91275.1|	dentin sialophosphoprotein precursor [Bos taurus]	93.2	4e-17	dentin sialophosphoprotein
Unigene16248_All	1.4933	2.058	0.462739	gi|225542806|gb|ACN91286.1|	dentin sialophosphoprotein precursor [Gorilla gorilla]	54.7	3e-06	dentin sialophosphoprotein
Unigene16946_All	1.6161	1.9875	0.298438	gi|154412515|ref|XP_001579290.1|	dentin sialophosphoprotein precursor [Trichomonas vaginalis G3]	89	1e-15	dentin sialophosphoprotein
Unigene37781_All	1.665	2.9321	0.816412	gi|225542790|gb|ACN91278.1|	dentin sialophosphoprotein precursor [Canis lupus]	60.5	1e-07	dentin sialophosphoprotein
Unigene53272_All	1.7713	1.6907	-0.0671879	gi|225542784|gb|ACN91275.1|	dentin sialophosphoprotein precursor [Bos taurus]	87	5e-15	dentin sialophosphoprotein
Unigene21803_All	1.7734	1.5103	-0.231683	gi|225542786|gb|ACN91276.1|	dentin sialophosphoprotein precursor [Bos taurus]	127	1e-27	dentin sialophosphoprotein
Unigene3162_All	1.7924	1.2069	-0.570586	gi|225542776|gb|ACN91271.1|	dentin sialophosphoprotein precursor [Felis catus]	56.2	5e-07	dentin sialophosphoprotein
Unigene80823_All	1.8323	1.6983	-0.109564	gi|225542776|gb|ACN91271.1|	dentin sialophosphoprotein precursor [Felis catus]	57.4	8e-07	dentin sialophosphoprotein
Unigene4353_All	1.8713	3.2954	0.816413	gi|225542806|gb|ACN91286.1|	dentin sialophosphoprotein precursor [Gorilla gorilla]	77.8	7e-13	dentin sialophosphoprotein
Unigene17281_All	1.9566	5.2345	1.4197	gi|162077104|gb|ABX82456.1|	dentin sialophosphoprotein [Homo sapiens]	185	9e-45	dentin sialophosphoprotein
Unigene61497_All	1.9579	2.4552	0.326533	gi|225542776|gb|ACN91271.1|	dentin sialophosphoprotein precursor [Felis catus]	57.4	5e-07	dentin sialophosphoprotein
Unigene27790_All	2.2362	1.4407	-0.634279	gi|154412515|ref|XP_001579290.1|	dentin sialophosphoprotein precursor [Trichomonas vaginalis G3]	62	2e-08	dentin sialophosphoprotein
Unigene30765_All	2.3276	0.4611	-2.33569	gi|154412515|ref|XP_001579290.1|	dentin sialophosphoprotein precursor [Trichomonas vaginalis G3]	56.2	4e-06	dentin sialophosphoprotein
Unigene66754_All	2.353	4.9028	1.0591	gi|225542780|gb|ACN91273.1|	dentin sialophosphoprotein precursor [Pan troglodytes]	123	6e-26	dentin sialophosphoprotein
Unigene16947_All	2.4681	2.4353	-0.0193013	gi|154412515|ref|XP_001579290.1|	dentin sialophosphoprotein precursor [Trichomonas vaginalis G3]	95.1	3e-17	dentin sialophosphoprotein
Unigene131887_All	2.5059	12.5417	2.32333	gi|225542812|gb|ACN91289.1|	dentin sialophosphoprotein precursor [Trichechus manatus latirostris]	90.5	4e-17	dentin sialophosphoprotein
Unigene17830_All	2.5831	3.2541	0.333155	gi|225542812|gb|ACN91289.1|	dentin sialophosphoprotein precursor [Trichechus manatus latirostris]	60.5	3e-07	dentin sialophosphoprotein
Unigene32984_All	2.5882	2.6315	0.0239363	gi|225542782|gb|ACN91274.1|	dentin sialophosphoprotein precursor [Pan troglodytes]	72	1e-10	dentin sialophosphoprotein
Unigene35831_All	2.6122	2.8087	0.104637	gi|162077114|gb|ABX82461.1|	dentin sialophosphoprotein [Homo sapiens]	97.4	2e-18	dentin sialophosphoprotein
Unigene61273_All	2.6155	1.3434	-0.961198	gi|154412515|ref|XP_001579290.1|	dentin sialophosphoprotein precursor [Trichomonas vaginalis G3]	90.5	2e-16	dentin sialophosphoprotein
Unigene18209_All	2.6219	3.4231	0.384691	gi|154412515|ref|XP_001579290.1|	dentin sialophosphoprotein precursor [Trichomonas vaginalis G3]	75.5	6e-12	dentin sialophosphoprotein
Unigene45979_All	2.6756	3.5338	0.401358	gi|225542790|gb|ACN91278.1|	dentin sialophosphoprotein precursor [Canis lupus]	61.6	1e-07	dentin sialophosphoprotein
Unigene62664_All	2.7117	1.6681	-0.700992	gi|225542826|gb|ACN91296.1|	dentin sialophosphoprotein precursor [Ateles geoffroyi]	77.4	1e-12	dentin sialophosphoprotein
Unigene54995_All	2.7832	2.7876	0.00227898	gi|225542834|gb|ACN91299.1|	dentin sialophosphoprotein precursor [Tursiops truncatus]	65.5	5e-09	dentin sialophosphoprotein
Unigene125945_All	2.7858	1.625	-0.777652	gi|225542804|gb|ACN91285.1|	dentin sialophosphoprotein precursor [Gorilla gorilla]	57.4	1e-06	dentin sialophosphoprotein
Unigene78275_All	2.9833	2.475	-0.269481	gi|225542812|gb|ACN91289.1|	dentin sialophosphoprotein precursor [Trichechus manatus latirostris]	60.8	3e-07	dentin sialophosphoprotein
Unigene78967_All	3.1252	2.6384	-0.244285	gi|225542782|gb|ACN91274.1|	dentin sialophosphoprotein precursor [Pan troglodytes]	60.8	3e-07	dentin sialophosphoprotein
Unigene35975_All	3.2748	4.6109	0.493642	gi|225542834|gb|ACN91299.1|	dentin sialophosphoprotein precursor [Tursiops truncatus]	79	1e-12	dentin sialophosphoprotein
Unigene5924_All	3.4293	2.3074	-0.571646	gi|225542806|gb|ACN91286.1|	dentin sialophosphoprotein precursor [Gorilla gorilla]	62	6e-08	dentin sialophosphoprotein
Unigene38127_All	3.4864	5.3022	0.604853	gi|167860713|gb|ACA05131.1|	dentin sialophosphoprotein [Sus scrofa]	54.3	7e-06	dentin sialophosphoprotein
Unigene50756_All	3.7729	2.8443	-0.4076	gi|225542774|gb|ACN91270.1|	dentin sialophosphoprotein precursor [Dasypus novemcinctus]	80.1	3e-13	dentin sialophosphoprotein
Unigene19498_All	3.9566	5.3032	0.422602	gi|225542814|gb|ACN91290.1|	dentin sialophosphoprotein precursor [Trichechus manatus latirostris]	54.3	2e-06	dentin sialophosphoprotein
Unigene34004_All	4.1166	4.2159	0.0343874	gi|225542780|gb|ACN91273.1|	dentin sialophosphoprotein precursor [Pan troglodytes]	70.5	5e-10	dentin sialophosphoprotein
Unigene20350_All	4.1869	2.4909	-0.749215	gi|225542808|gb|ACN91287.1|	dentin sialophosphoprotein precursor [Cavia porcellus]	63.2	1e-08	dentin sialophosphoprotein
Unigene66517_All	4.3195	2.3867	-0.855847	gi|225542780|gb|ACN91273.1|	dentin sialophosphoprotein precursor [Pan troglodytes]	127	6e-27	dentin sialophosphoprotein
Unigene19456_All	4.3566	1.8698	-1.22032	gi|162077088|gb|ABX82448.1|	dentin sialophosphoprotein [Homo sapiens]	74.3	2e-11	dentin sialophosphoprotein
Unigene18915_All	4.5938	10.5831	1.204	gi|225542782|gb|ACN91274.1|	dentin sialophosphoprotein precursor [Pan troglodytes]	73.9	2e-11	dentin sialophosphoprotein
Unigene2027_All	4.61	3.9234	-0.232662	gi|119626398|gb|EAX05993.1|	dentin sialophosphoprotein, isoform CRA_a [Homo sapiens]	65.5	2e-08	dentin sialophosphoprotein
Unigene53955_All	4.6748	3.7475	-0.318976	gi|225542774|gb|ACN91270.1|	dentin sialophosphoprotein precursor [Dasypus novemcinctus]	74.7	2e-11	dentin sialophosphoprotein
Unigene61394_All	4.7384	7.4317	0.649292	gi|4322670|gb|AAD16120.1|	dentin phosphoryn [Homo sapiens]	73.2	5e-11	dentin sialophosphoprotein
Unigene52817_All	4.8425	9.9488	1.03877	gi|225542834|gb|ACN91299.1|	dentin sialophosphoprotein precursor [Tursiops truncatus]	56.2	2e-06	dentin sialophosphoprotein
Unigene17659_All	4.9475	7.2743	0.556109	gi|225542788|gb|ACN91277.1|	dentin sialophosphoprotein precursor [Odocoileus virginianus]	86.3	4e-15	dentin sialophosphoprotein
Unigene67600_All	6.0155	7.4702	0.312462	gi|225542826|gb|ACN91296.1|	dentin sialophosphoprotein precursor [Ateles geoffroyi]	155	1e-35	dentin sialophosphoprotein
Unigene18026_All	6.2154	4.415	-0.493434	gi|225542826|gb|ACN91296.1|	dentin sialophosphoprotein precursor [Ateles geoffroyi]	91.3	3e-16	dentin sialophosphoprotein
Unigene54562_All	6.648	11.3907	0.776864	gi|241608386|ref|XP_002405965.1|	dentin matrix protein, putative [Ixodes scapularis] >gi|215500721|gb|EEC10215.1| dentin matrix protein, putative [Ixodes scapularis]	112	4e-23	dentin sialophosphoprotein
Unigene929_All	8.1501	7.1583	-0.187201	gi|225542834|gb|ACN91299.1|	dentin sialophosphoprotein precursor [Tursiops truncatus]	90.1	8e-16	dentin sialophosphoprotein
Unigene1385_All	8.3727	12.4262	0.56962	gi|167234439|ref|NP_085042.2|	extracellular serine/threonine protein kinase Fam20C precursor [Mus musculus] >gi|81889209|sp|Q5MJS3.1|DMP4_MOUSE RecName: Full=Extracellular serine/threonine protein kinase Fam20C; AltName: Full=Dentin matrix protein 4; Short=DMP-4; AltName: Full=Golgi-enriched fraction casein kinase; Short=GEF-CK; Flags: Precursor >gi|56435263|gb|AAV91326.1| dentin matrix protein 4 [Mus musculus] >gi|148687233|…	435	1e-120	dentin sialophosphoprotein
Unigene917_All	8.4962	8.1029	-0.0683794	gi|351709438|gb|EHB12357.1|	Dentin sialophosphoprotein, partial [Heterocephalus glaber]	65.1	1e-08	dentin sialophosphoprotein
Unigene22230_All	8.7011	7.5446	-0.205753	gi|225542812|gb|ACN91289.1|	dentin sialophosphoprotein precursor [Trichechus manatus latirostris]	75.1	4e-12	dentin sialophosphoprotein
Unigene35799_All	9.1852	3.5669	-1.36464	gi|225542808|gb|ACN91287.1|	dentin sialophosphoprotein precursor [Cavia porcellus]	122	1e-25	dentin sialophosphoprotein
Unigene61291_All	9.436	5.8396	-0.692306	gi|225542776|gb|ACN91271.1|	dentin sialophosphoprotein precursor [Felis catus]	57.4	6e-07	dentin sialophosphoprotein
Unigene61688_All	11.669	9.6573	-0.272989	gi|154412515|ref|XP_001579290.1|	dentin sialophosphoprotein precursor [Trichomonas vaginalis G3]	54.3	8e-06	dentin sialophosphoprotein
Unigene51100_All	12.3036	14.5232	0.239279	gi|197935902|gb|ACH71689.1|	dentin sialophosphoprotein variant E [Homo sapiens]	63.9	3e-08	dentin sialophosphoprotein
Unigene71210_All	14.3755	16.6946	0.215769	gi|225542822|gb|ACN91294.1|	dentin sialophosphoprotein precursor [Oryctolagus cuniculus]	55.5	5e-06	dentin sialophosphoprotein
Unigene53466_All	15.6059	11.9357	-0.386808	gi|89001107|ref|NP_055023.2|	dentin sialophosphoprotein preproprotein [Homo sapiens] >gi|215273974|sp|Q9NZW4.2|DSPP_HUMAN RecName: Full=Dentin sialophosphoprotein; Contains: RecName: Full=Dentin phosphoprotein; AltName: Full=Dentin phosphophoryn; Short=DPP; Contains: RecName: Full=Dentin sialoprotein; Short=DSP; Flags: Precursor	64.3	3e-08	dentin sialophosphoprotein
Unigene45599_All	17.5051	8.8576	-0.982788	gi|17865460|sp|P97399.2|DSPP_MOUSE	RecName: Full=Dentin sialophosphoprotein; AltName: Full=Dentin matrix protein 3; Short=DMP-3; Contains: RecName: Full=Dentin phosphoprotein; AltName: Full=Dentin phosphophoryn; Short=DPP; Contains: RecName: Full=Dentin sialoprotein; Short=DSP; Flags: Precursor >gi|2911243|gb|AAC12787.1| dentin sialophosphoprotein precursor [Mus musculus]	60.1	3e-07	dentin sialophosphoprotein
Unigene19707_All	19.8916	16.6075	-0.260324	gi|154412515|ref|XP_001579290.1|	dentin sialophosphoprotein precursor [Trichomonas vaginalis G3]	75.9	1e-11	dentin sialophosphoprotein
Unigene16090_All	20.1693	20.5971	0.0302802	gi|154412515|ref|XP_001579290.1|	dentin sialophosphoprotein precursor [Trichomonas vaginalis G3]	65.9	9e-09	dentin sialophosphoprotein
Unigene33520_All	22.5823	17.6286	-0.357275	gi|154412515|ref|XP_001579290.1|	dentin sialophosphoprotein precursor [Trichomonas vaginalis G3]	78.6	1e-12	dentin sialophosphoprotein
Unigene27170_All	37.4493	29.8124	-0.329026	gi|162077124|gb|ABX82466.1|	dentin sialophosphoprotein [Homo sapiens]	62.8	3e-08	dentin sialophosphoprotein
Unigene39394_All	76.6065	13.535	-2.50077	gi|119626398|gb|EAX05993.1|	dentin sialophosphoprotein, isoform CRA_a [Homo sapiens]	91.3	3e-16	dentin sialophosphoprotein
Unigene50278_All	84.8784	32.8673	-1.36874	gi|225542786|gb|ACN91276.1|	dentin sialophosphoprotein precursor [Bos taurus]	70.1	9e-10	dentin sialophosphoprotein
Unigene95314_All	151.875	83.4856	-0.863286	gi|17865460|sp|P97399.2|DSPP_MOUSE	RecName: Full=Dentin sialophosphoprotein; AltName: Full=Dentin matrix protein 3; Short=DMP-3; Contains: RecName: Full=Dentin phosphoprotein; AltName: Full=Dentin phosphophoryn; Short=DPP; Contains: RecName: Full=Dentin sialoprotein; Short=DSP; Flags: Precursor >gi|2911243|gb|AAC12787.1| dentin sialophosphoprotein precursor [Mus musculus]	63.5	1e-08	dentin sialophosphoprotein
Unigene68675_All	208.541	76.9155	-1.43898	gi|162077090|gb|ABX82449.1|	dentin sialophosphoprotein [Homo sapiens]	73.6	4e-11	dentin sialophosphoprotein
